# Supplementary material for: High-efficiency targeted integration of extrachromosomal arrays in C. elegans using PhiC31 integrase
Source: bioRxiv. 2025 Nov 12:2025.11.11.687718. Preprint. [Version 1] doi: 10.1101/2025.11.11.687718 (PMC12642426; doi:10.1101/2025.11.11.687718)
Supplement: Supplement 1 [file media-1.xlsx]

## Sheet: Table S1 - Strains
Name	Description	Genotype	Reference	Notes
EG10348	attB I; PhiC31 II	oxSi1337[attB] I ; oxSi1347[Pmex-5::PhiC31(PATC)::sl2::mNeongreen *jsSi1579] II	this work	Injection strains should be reconstituted by crossing an attB strain to a corresponding balancer; PhiC31 strain.
EG10470	attB near the ttTi4348 I site	oxSi1337[attB] I	Hefel, et al. bioRxiv (2025)
EG10469	attB near the ttTi5605 II site	oxSi1270[attB] II	Hefel, et al. bioRxiv (2025)
EG10471	attB near the cxTi10816 IV site	oxSi1338[attB] IV	Hefel, et al. bioRxiv (2025)
EG10481	CyOFP::attB landing pad I	oxSi1411[Pelo-5::CyOFP(loxP::attB::loxP)::tbb-2UTR, unc-119(+), *oxTi185] I ; unc-119(ed3) III	this work	mosSCI of pMR809 into oxTi185 I
EG10478	PhiC31 with unc-40(-) balancer for attB I	oxC1[unc-14(tmIs1219[Pmyo-2::Venus]) unc-40(ox1575), *tmC20] I ; oxSi1347[Pmex-5::PhiC31(PATC)::sl2::mNeongreen *jsSi1579] II	this work
EG10476	PhiC31 with balancer for attB I	tmC20[unc-14(tmIs1219)] I ; oxSi1347[Pmex-5::PhiC31(PATC)::sl2::mNeongreen *jsSi1579] II	this work	tmC20 does not have an visible phenotype. This strain was injected to create oxC1.
EG10468	PhiC31 with balancer for attB II	mIn1[dpy-10(e128), mIs14(Pmyo-2-GFP)] II ; jsSi1623[loxP Pmex 5::PhiC31::SL2::mNeonGreen::glh-2UTR FRT3] IV	this work
EG10473	PhiC31 with balancer for attB IV	oxSi1347[Pmex-5::PhiC31(PATC)::sl2::mNeongreen *jsSi1579] II ; tmC25 [unc-5(tmIs1241[Pmyo-2::YFP])] IV	this work
EG8078	oxTi185 universal mosSCI insertion strain	oxTi185[ttTi5605 landing NeoR unc-18(+)] I ; unc-119(ed3) III	Frokjaer-Jensen, et al. Nat Meth (2014)
FX30177	balancer for chromosome I	tmC20 [unc-14(tmIs1219)] I	Dejima, et al. Cell Rep (2018)
EG9828	balancer for chromosome II	mIn1[dpy-10(e128) mIs14[Pmyo-2::GFP]] II; unc-119(ed3) III	this work
FX30203	balancer for chromosome IV	tmC25 [unc-5(tmIs1241[Pmyo-2::YFP])] IV	Dejima, et al. Cell Rep (2018)
EG10482	Psnt-1::YFP-NLS integrated array	oxSi1347[Pmex-5::PhiC31(PATC)::sl2::mNeongreen *jsSi1579] II ; oxIs691[attL Psnt-1::mYFP::histone::unc-54UTR yeast-gDNA HygR attR, *oxSi1338] IV	this work
EG10484	Psnt-1::YFP-NLS integrated array	oxSi1347[Pmex-5::PhiC31(PATC)::sl2::mNeongreen *jsSi1579] II ; oxIs693[attL Psnt-1::mYFP::histone::unc-54UTR yeast-gDNA HygR attR, *oxSi1338] IV	this work
EG10485	Psnt-1::YFP-NLS integrated array	oxSi1347[Pmex-5::PhiC31(PATC)::sl2::mNeongreen *jsSi1579] II ; oxIs694[attL Psnt-1::mYFP::histone::unc-54UTR yeast-gDNA HygR attR, *oxSi1338] IV	this work
EG10486	Psnt-1::YFP-NLS integrated array	oxSi1347[Pmex-5::PhiC31(PATC)::sl2::mNeongreen *jsSi1579] II ; oxIs695[attL Psnt-1::mYFP::histone::unc-54UTR yeast-gDNA HygR attR, *oxSi1338] IV	this work
EG10487	Psnt-1::YFP-NLS integrated array	oxSi1347[Pmex-5::PhiC31(PATC)::sl2::mNeongreen *jsSi1579] II ; oxIs696[attL Psnt-1::mYFP::histone::unc-54UTR yeast-gDNA HygR attR, *oxSi1338] IV	this work
EG10489	Psnt-1::YFP-NLS integrated array	oxSi1347[Pmex-5::PhiC31(PATC)::sl2::mNeongreen *jsSi1579] II ; oxIs698[attL Psnt-1::mYFP::histone::unc-54UTR yeast-gDNA HygR attR, *oxSi1338] IV	this work

## Sheet: Table S2 - Plasmids
Name	Description	Construction Details	Reference
pMR791	attP (in pMLS257)	attP inserted by SapI golden gate into pMLS257	this work
pMR804	G418R attP (in pMR791)	G418R inserted into pMR791 NotI site by Gibson assembly	this work
pMR805	PuroR attP (in pMR791)	PuroR inserted into pMR791 NotI site by Gibson assembly	this work
pMR806	HygR attP (in pMR791)	HygR inserted into pMR791 NotI site by Gibson assembly	this work
pMR807	unc-119(+) attP (in pMR791)	unc-119(+) inserted into pMR791 NotI site by Gibson assembly	this work
pMR809	Pelo-5::CyOFP(loxP-attB-loxP)::egl-13NLS::rps-1UTR	synthesized by Twist Bioscience	this work
pSEM233	Pmlc-1::TagRFP-T::tbb-2UTR		El Mouridi, et al . MicroPubl Biol (2020)
pMR196	Psnt-1::YFP::histone::unc-54UTR		this work
pCFJ2474	Psmu-2::Cas9(PATC)::SL2::TagRFP-T::smu-1UTR		Aljohani, et al. Nat Commun (2020)
pCFJ594	G418R		Giordano-Santini, et al. Nat Meth (2010)
pCFJ707	PuroR		Semple, et al. Nat Meth (2010)
pCFJ782	HygR		Radman, et al. PLoS One (2013)
pCFJ350	unc-119(+) ttTi5605 mosSCI plasmid		Frokjaer-Jensen, et al. Nat Genet (2009)
pMLS257	SapI golden gate destination vector		Schwartz, et al. GENETICS (2016)

## Sheet: Table S3 - Primers
Number	Description	Sequence (5'-3')	Notes
###cloning primers
4138	pMLS257_attP_T	TGGccccaactggggtaacctttgagttctctcagttgggg	Anneal for SapI Golden Gate into pMLS257
4139	pMLS257_attP_B	TACccccaactgagagaactcaaaggttaccccagttgggg	Anneal for SapI Golden Gate into pMLS257
4165	G418R@SacI_F	agggaacaaaagctggagctATTTCTAAATTTTAGTTTAATAAAAAAATTTTAAAATAATACGAGTTTTG	Gibson assembly into SacI-NotI fragment of pMR791
4166	G418R@NotI_R	gcagcccttctagagcggccAAACAGTTATGTTTGGTATATTGGGAATGT	Gibson assembly into SacI-NotI fragment of pMR791
4167	PuroR@SacI_F	agggaacaaaagctggagctGGGAGAAAATGCGGAGAGAAG	Gibson assembly into SacI-NotI fragment of pMR791
4168	PuroR@NotI_R	gcagcccttctagagcggccCTTTCCTTCCTCCTCTATATATTTTTATGTTTTCT	Gibson assembly into SacI-NotI fragment of pMR791
4169	HygR@SacI_F	agggaacaaaagctggagctATTTGCTGATACTCCCGGTGAAT	Gibson assembly into SacI-NotI fragment of pMR791
4170	HygR@NotI_R	gcagcccttctagagcggccTCTGTCAAATGGAAGTCGAACAC	Gibson assembly into SacI-NotI fragment of pMR791
4171	unc-119@SacI_F	agggaacaaaagctggagctCTTTGAGCCAATTTATCCAAGTCC	Gibson assembly into SacI-NotI fragment of pMR791
4172	unc-119@NotI_R	gcagcccttctagagcggccGACATTCTCTAATGAAAAAATCTTTCAGTTGA	Gibson assembly into SacI-NotI fragment of pMR791
###primers for amplifying selections
4041	attP::M13R	CGCCCCCAACTGAGAGAACTCAAAGGTTACCCCAGTTGGGGcaggaaacagctatgaccatg	for PCR of pMR791-derived selections to append attP site
M13_F	M13_F	TGTAAAACGACGGCCAGT	for PCR of pMR791-derived selections to append attP site
###primers and crRNAs for arbitrary site insertion
4114	attB@III:7051765	TGGCAAAAATGATTGACAGAATGGATGGGACCACCGGGGGTGCCAGGGCGTGCCCTTGGGCTCCCCGGGCGCGTAGGAATTCTACAGGACGGTTGGCACAAAAGAATGAG	attB ssODN repair template for chromosome III
cr157	III:7051765	CCGTCCTGTAGAATTCCCGG	crRNA for inserting attB site on chromosome III
4280	attB@V:8.6Mb	TTGGTTTTAGGTAAACGAGTTGATGATGATGATGAggggtgccagggcgtgcccttgggctccccgggcgcgtaCAGGGGAACACTTGCACTATTTATCAGAGAATATA	attB ssODN repair template for chromosome V
cr161	V:8651531	GTTGATGATGATGATGACAG	crRNA for inserting attB site on chromosome V
4283	attB@X:8.3Mb	TATAGTTCGAAAAAGTAATATATGAGAAAAATTCAggggtgccagggcgtgcccttgggctccccgggcgcgtaACGTGGATTGGAAACGGATAGTAAATTGAAGAGTC	attB ssODN repair template for chromosome X
cr162	X:8358407	TATATGAGAAAAATTCAAC	crRNA for inserting attB site on chromosome X
cr63	unc-40@1138	GGAGGTGGAATAGGTGGTCT	for making unc-40 mutation in oxC1
###primers for genotyping attB sites
4356	oxSi1337_genF	ctcacaccttttctctcgtc	genotyping oxSi1337 I
4357	oxSi1337_genR	tagagctacagtacactctg	genotyping oxSi1337 I
4358	oxSi1338_genF	aaggcatttgatgcgatgag	genotyping oxSi1338 IV
4359	oxSi1338_genR	gttcactacaaccaaactgc	genotyping oxSi1338 IV
4360	oxSi1270_genF	TGAAGACGACGAGCCACT	genotyping oxSi1270 II
4361	oxSi1270_genR	GATTGCGTGCGTTATTTTGG	genotyping oxSi1270 II

## Sheet: Table S4 - SeqStatistics
Samples	Origin / Info	NanoPlot Stats						Flye Stats				Samples
		Reads	N50	Mean Length	Median Length	Bases (Gb)	Longest (bp)	Length (Mb)	Fragments	N50 (Mb)	Longest (Mb)
oxIs691	Transgenic N2 w/ ECA	278954	34725	21205.6	14569	5.9	737377	105	49	4.3	6.9	oxIs691
oxIs693	Transgenic N2 w/ ECA	348005	33392	22270.7	18436	7.8	652617	120	215	3.7	9.7	oxIs693
oxIs695	Transgenic N2 w/ ECA	184732	42347	27769.9	22901	5.1	490551	109.8	86	5.1	16.9	oxIs695
