# Supplementary material for: High-efficiency targeted integration of extrachromosomal arrays in C. elegans using PhiC31 integrase
Source: bioRxiv. 2025 Nov 12:2025.11.11.687718. Preprint. [Version 1] doi: 10.1101/2025.11.11.687718 (PMC12642426; doi:10.1101/2025.11.11.687718)
Supplement: Supplement 2 [file media-2.zip]

Archive with 18 entries (17 files):
- SuppFile2_PlasmidSequences/
- __MACOSX/._SuppFile2_PlasmidSequences
- SuppFile2_PlasmidSequences/.DS_Store
- __MACOSX/SuppFile2_PlasmidSequences/._.DS_Store
- SuppFile2_PlasmidSequences/pmr804-pmr791-g418r.gb
- __MACOSX/SuppFile2_PlasmidSequences/._pmr804-pmr791-g418r.gb
- SuppFile2_PlasmidSequences/pmr809-pelo-5cyofploxp-attb-loxpegl-13nlsrps-1utr-twist-kanr.gb
- __MACOSX/SuppFile2_PlasmidSequences/._pmr809-pelo-5cyofploxp-attb-loxpegl-13nlsrps-1utr-twist-kanr.gb
- SuppFile2_PlasmidSequences/pmr807-pmr791-unc-119.gb
- __MACOSX/SuppFile2_PlasmidSequences/._pmr807-pmr791-unc-119.gb
- SuppFile2_PlasmidSequences/pmr196-psnt-1citrinehistoneunc-54utr.gb
- __MACOSX/SuppFile2_PlasmidSequences/._pmr196-psnt-1citrinehistoneunc-54utr.gb
- SuppFile2_PlasmidSequences/pmr806-pmr791-hygr.gb
- __MACOSX/SuppFile2_PlasmidSequences/._pmr806-pmr791-hygr.gb
- SuppFile2_PlasmidSequences/pmr805-pmr791-puror.gb
- __MACOSX/SuppFile2_PlasmidSequences/._pmr805-pmr791-puror.gb
- SuppFile2_PlasmidSequences/pmr791-attp-in-pmls257.gb
- __MACOSX/SuppFile2_PlasmidSequences/._pmr791-attp-in-pmls257.gb
