# Supplementary material for: High-efficiency targeted integration of extrachromosomal arrays in C. elegans using PhiC31 integrase
Source: bioRxiv. 2025 Nov 12:2025.11.11.687718. Preprint. [Version 1] doi: 10.1101/2025.11.11.687718 (PMC12642426; doi:10.1101/2025.11.11.687718)
Supplement: Supplement 2 [file media-2.zip › SuppFile2_PlasmidSequences/pmr804-pmr791-g418r.gb]

LOCUS       pMR804_(pMR791_G418R)   5259 bp ds-DNA     circular     25-FEB-2025
DEFINITION  .
COMMENT     Imported using the Genbank importer. File name: pMLS257.ape
            ApEinfo:methylated:1
FEATURES             Location/Qualifiers
     misc_binding    65..87
                     /label="LacO"
                     /ApEinfo_revcolor="#84b0dc"
                     /ApEinfo_fwdcolor="#84b0dc"
                     /note="ApEinfo_revcolor: #6495ed ApEinfo_graphicformat: arrow_data {{0 1 2 0 0 -1} {} 0}width 5 offset 0"
     primer_bind     93..113
                     /label="M13-rev"
                     /ApEinfo_revcolor="#85dae9"
                     /ApEinfo_fwdcolor="#85dae9"
                     /note="ApEinfo_revcolor: green ApEinfo_graphicformat: arrow_data {{0 1 2 0 0 -1} {} 0}width 5 offset 0"
     primer_bind     131..150
                     /label="T3"
                     /ApEinfo_revcolor="#85dae9"
                     /ApEinfo_fwdcolor="#85dae9"
                     /note="ApEinfo_revcolor: green ApEinfo_graphicformat: arrow_data {{0 1 2 0 0 -1} {} 0}width 5 offset 0"
     promoter        166..962
                     /label="Prps-27"
                     /ApEinfo_revcolor="#f58a5e"
                     /ApEinfo_fwdcolor="#f58a5e"
     misc_feature    963..1747
                     /label="NeoR"
                     /ApEinfo_revcolor="#85dae9"
                     /ApEinfo_fwdcolor="#85dae9"
     3'UTR           1748..2453
                     /label="unc-54 UTR"
                     /ApEinfo_revcolor="#008040"
                     /ApEinfo_fwdcolor="#008040"
     misc_feature    2485..2487
                     /label="GG overlap site"
                     /ApEinfo_revcolor="#85dae9"
                     /ApEinfo_fwdcolor="#85dae9"
                     /note="ApEinfo_revcolor: cyan ApEinfo_graphicformat: arrow_data {{0 1 2 0 0 -1} {} 0}width 5 offset 0"
     misc_feature    2488..2525
                     /label="PhiC31 attP"
                     /ApEinfo_revcolor="#b1ff67"
                     /ApEinfo_fwdcolor="#b1ff67"
     misc_feature    2526..2528
                     /label="GG overlap site"
                     /ApEinfo_revcolor="#85dae9"
                     /ApEinfo_fwdcolor="#85dae9"
                     /note="label: GG overlap site(1) ApEinfo_revcolor: cyan ApEinfo_graphicformat: arrow_data {{0 1 2 0 0 -1} {} 0}width 5 offset 0"
     primer_bind     complement(2581..2601)
                     /label="T7"
                     /ApEinfo_revcolor="#85dae9"
                     /ApEinfo_fwdcolor="#85dae9"
                     /note="ApEinfo_revcolor: green ApEinfo_graphicformat: arrow_data {{0 1 2 0 0 -1} {} 0}width 5 offset 0"
     primer_bind     complement(2610..2627)
                     /label="M13-fwd"
                     /ApEinfo_revcolor="#85dae9"
                     /ApEinfo_fwdcolor="#85dae9"
                     /note="ApEinfo_revcolor: green ApEinfo_graphicformat: arrow_data {{0 1 2 0 0 -1} {} 0}width 5 offset 0"
     CDS             2698..2766
                     /label="LacZ alpha"
                     /ApEinfo_revcolor="#84b0dc"
                     /ApEinfo_fwdcolor="#84b0dc"
                     /note="ApEinfo_revcolor: #6495ed ApEinfo_graphicformat: arrow_data {{0 1 2 0 0 -1} {} 0}width 5 offset 0"
     CDS             2698..2766
                     /ApEinfo_revcolor="#84b0dc"
                     /ApEinfo_fwdcolor="#84b0dc"
                     /translation="WRNSEEARTDRPSQQLRSLNGEW"
     rep_origin      2785..3091
                     /label="F1 ori"
                     /ApEinfo_revcolor="#ff9ccd"
                     /ApEinfo_fwdcolor="#ff9ccd"
                     /note="ApEinfo_fwdcolor: gray50 ApEinfo_revcolor: gray50 ApEinfo_graphicformat: arrow_data {{0 1 2 0 0 -1} {} 0}width 5 offset 0"
     CDS             3552..4211
                     /label="AmpR"
                     /ApEinfo_revcolor="#ffef86"
                     /ApEinfo_fwdcolor="#ffef86"
                     /note="ApEinfo_revcolor: yellow ApEinfo_graphicformat: arrow_data {{0 1 2 0 0 -1} {} 0}width 5 offset 0"
     CDS             3552..4211
                     /ApEinfo_revcolor="#84b0dc"
                     /ApEinfo_fwdcolor="#84b0dc"
                     /translation="MSTFKVLLCGAVLSRIDAGQEQLGRRIHYSQNDLVEYSPVTEKHLTDGMTVRELCSAAITMSDNTAANLLLTTIGGPKELTAFLHNMGDHVTRLDRWEPELNEAIPNDERDTTMPVAMATTLRKLLTGELLTLASRQQLIDWMEADKVAGPLLRSALPAGWFIADKSGAGERGSRGIIAALGPDGKPSRIVVIYTTGSQATMDERNRQIAEIGASLIKHW"
     rep_origin      4309..4991
                     /label="ColE1 origin"
                     /ApEinfo_revcolor="#9eafd2"
                     /ApEinfo_fwdcolor="#9eafd2"
                     /note="ApEinfo_fwdcolor: gray50 ApEinfo_revcolor: gray50 ApEinfo_graphicformat: arrow_data {{0 1 2 0 0 -1} {} 0}width 5 offset 0"
ORIGIN
        1 gagttagctc actcattagg caccccaggc tttacacttt atgcttccgg ctcgtatgtt
       61 gtgtggaatt gtgagcggat aacaatttca cacaggaaac agctatgacc atgattacgc
      121 caagcgcgca attaaccctc actaaaggga acaaaagctg gagctATTTC TAAATTTTAG
      181 TTTAATAAAA AAATTTTAAA ATAATACGAG TTTTGAGACT AACTTTCAAT AAAAACCAAA
      241 AAATTGCTTC AAAAAAGAGC TCGCGCCGAT TTACGATAAA CACAGCGCGC TACGACACTC
      301 CGAAAACCGC GCCGCACCAT TACATTCTCC GCCCCACCGC ACGGTTTGCG GAAGGCGATG
      361 AAATTGCTGG GCCTAAAATT TTAACCCTTT TTTTCCCGTT TTTCAACTGT TTTCCCGATT
      421 TTTTCGATAT TTTTTTCAGG TTTTTAGTTA GAAAAGTATA TAAAAATTGC ATTATTTGTA
      481 GTTTTCGCTC GTAATTTGTG ATAGAAAACG GCCAATTTGC CTAGATTTGT GATTCTACCA
      541 AGTGGAATTT TTGGGAAAAT ATCAATATTC CACGATTTTT ATTCAAATCA TAACGTTTCG
      601 AAATTATCAG CTTAAATAAA ACTAAAATAA ATAATAAAAT ACTAAAAACC CTGAATTTCT
      661 CGGTTCTCGG TTCAGCTTGA GTTCGTTCTA TACACGTTAT CGATTTTTGT CATTTCGTTT
      721 AATCATGGGT TTTGATTCAT TTTAAATATG AAATTTGATT TATTCCTCGT TTCGAAGTTG
      781 GTTTGTCTTG TCCGGCCGGT AAACAAATGT TATTAAAAAA AATAATAAAT TTCGAAATTT
      841 TTCGTAATGT TCCGCAATCG TGTTTTTCCG TTTATCTCGT CTTCCCTTCC TTCAAATATA
      901 CTATTTATTT TCTCAATTCA CATATTTTCA GCCAGCCCTG CTCAACAAGT GGAATAAAAA
      961 TGATTGAACA AGATGGATTG CACGCAGGTT CTCCGGCCGC TTGGGTGGAG AGGCTATTCG
     1021 GCTATGACTG GGCACAACAG ACAATCGGCT GCTCTGATGC CGCCGTGTTC CGGCTGTCAG
     1081 CGCAGGGGCG CCCGGTTCTT TTTGTCAAGA CCGACCTGTC CGGTGCCCTG AATGAACTGC
     1141 AGGACGAGGC AGCGCGGCTA TCGTGGCTGG CCACGACGGG CGTTCCTTGC GCAGCTGTGC
     1201 TCGACGTTGT CACTGAAGCG GGAAGGGACT GGCTGCTATT GGGCGAAGTG CCGGGGCAGG
     1261 ATCTCCTGTC ATCTCACCTT GCTCCTGCCG AGAAAGTATC CATCATGGCT GATGCAATGC
     1321 GGCGGCTGCA TACGCTTGAT CCGGCTACCT GCCCATTCGA CCACCAAGCG AAACATCGCA
     1381 TCGAGCGAGC ACGTACTCGG ATGGAAGCCG GTCTTGTCGA TCAGGATGAT CTGGACGAAG
     1441 AGCATCAGGG GCTCGCACCA GCCGAACTGT TCGCCAGGCT CAAGGCGCGC ATGCCCGACG
     1501 GCGAGGATCT CGTCGTGACC CATGGCGATG CCTGCTTGCC GAATATCATG GTGGAAAATG
     1561 GCCGCTTTTC TGGATTCATC GACTGTGGCC GGCTGGGTGT GGCGGACCGC TATCAGGACA
     1621 TAGCGTTGGC TACCCGTGAT ATTGCTGAAG AGCTTGGCGG CGAATGGGCT GACCGCTTCC
     1681 TCGTGCTTTA CGGTATCGCC GCTCCCGATT CGCAGCGCAT CGCCTTCTAT CGCCTTCTTG
     1741 ACGAGTTCTT CTGAGTCCAA TTACTCTTCA ACATCCCTAC ATGCTCTTTC TCCCTGTGCT
     1801 CCCACCCCCT ATTTTTGTTA TTATCAAAAA ACTTCTCTTA ATTTCTTTGT TTTTTAGCTT
     1861 CTTTTAAGCC ACCTCTAACA ATGAAATTGT GTAGATTCAA AAATAGAATT AATTCGTAAT
     1921 AAAAAGTCGA AAAAAATTGT GCTCCCTCCC CCCATTAATA ATAATTCTAT CCCAAAATCT
     1981 ACACAATGTT CTGTGTACAC TTCTTATGTT TTTTACTTCT GATAAATTTT TTTGAAACAT
     2041 CATAGAAAAA ACCGCACACA AAATACCTTA TCATATGTTA CGTTTCAGTT TATGACCGCA
     2101 ATTTTTATTT CTTCGCACGT CTGGGCCTCT CATGACGTCA AATCATGCTC ATCGTGAAAA
     2161 AGTTTTGGAG TATTTTTGGA ATTTTTCAAT CAAGTGAAAG TTTATGAAAT TAATTTTCCT
     2221 GCTTTTGCTT TTTGGGGTTT CCCCTATTGT TTGTCAAGAT TTCGAGGACG GCGTTTTTCT
     2281 TGCTAAAATC ACAAGTATTG ATGAGCACGA TGCAAGAAAG ATCGGAAGAA GGTTTGGGTT
     2341 TGAGGCTCAG TGGAAGGTGA GTAGAAGTTG ATAATTTGAA AGTGGAGTAG TGTCTATGGG
     2401 GTTTTTGCCT TAAATGACAG AATACATTCC CAATATACCA AACATAACTG TTTggccgct
     2461 ctagaagggc tgcaggaatt cgatTGGccc caactggggt aacctttgag ttctctcagt
     2521 tggggGTAat caagcttatc gataccgtcg acctcgaggg ggggcccggt acccaattcg
     2581 ccctatagtg agtcgtatta cgcgcgctca ctggccgtcg ttttacaacg tcgtgactgg
     2641 gaaaaccctg gcgttaccca acttaatcgc cttgcagcac atcccccttt cgccagctgg
     2701 cgtaatagcg aagaggcccg caccgatcgc ccttcccaac agttgcgcag cctgaatggc
     2761 gaatgggacg cgccctgtag cggcgcatta agcgcggcgg gtgtggtggt tacgcgcagc
     2821 gtgaccgcta cacttgccag cgccctagcg cccgctcctt tcgctttctt cccttccttt
     2881 ctcgccacgt tcgccggctt tccccgtcaa gctctaaatc gggggctccc tttagggttc
     2941 cgatttagtg ctttacggca cctcgacccc aaaaaacttg attagggtga tggttcacgt
     3001 agtgggccat cgccctgata gacggttttt cgccctttga cgttggagtc cacgttcttt
     3061 aatagtggac tcttgttcca aactggaaca acactcaacc ctatctcggt ctattctttt
     3121 gatttataag ggattttgcc gatttcggcc tattggttaa aaaatgagct gatttaacaa
     3181 aaatttaacg cgaattttaa caaaatatta acgcttacaa tttaggtggc acttttcggg
     3241 gaaatgtgcg cggaacccct atttgtttat ttttctaaat acattcaaat atgtatccgc
     3301 tcatgagaca ataaccctga taaatgcttc aataatattg aaaaaggaag agtatgagta
     3361 ttcaacattt ccgtgtcgcc cttattccct tttttgcggc attttgcctt cctgtttttg
     3421 ctcacccaga aacgctggtg aaagtaaaag atgctgaaga tcagttgggt gcacgagtgg
     3481 gttacatcga actggatctc aacagcggta agatccttga gagttttcgc cccgaagaac
     3541 gttttccaat gatgagcact tttaaagttc tgctatgtgg cgcggtatta tcccgtattg
     3601 acgccgggca agagcaactc ggtcgccgca tacactattc tcagaatgac ttggttgagt
     3661 actcaccagt cacagaaaag catcttacgg atggcatgac agtaagagaa ttatgcagtg
     3721 ctgccataac catgagtgat aacactgcgg ccaacttact tctgacaacg atcggaggac
     3781 cgaaggagct aaccgctttt ttgcacaaca tgggggatca tgtaactcgc cttgatcgtt
     3841 gggaaccgga gctgaatgaa gccataccaa acgacgagcg tgacaccacg atgcctgtag
     3901 caatggcaac aacgttgcgc aaactattaa ctggcgaact acttactcta gcttcccggc
     3961 aacaattaat agactggatg gaggcggata aagttgcagg accacttctg cgctcggccc
     4021 ttccggctgg ctggtttatt gctgataaat ctggagccgg tgagcgtggg tctcgcggta
     4081 tcattgcagc actggggcca gatggtaagc cctcccgtat cgtagttatc tacacgacgg
     4141 ggagtcaggc aactatggat gaacgaaata gacagatcgc tgagataggt gcctcactga
     4201 ttaagcattg gtaactgtca gaccaagttt actcatatat actttagatt gatttaaaac
     4261 ttcattttta atttaaaagg atctaggtga agatcctttt tgataatctc atgaccaaaa
     4321 tcccttaacg tgagttttcg ttccactgag cgtcagaccc cgtagaaaag atcaaaggat
     4381 cttcttgaga tccttttttt ctgcgcgtaa tctgctgctt gcaaacaaaa aaaccaccgc
     4441 taccagcggt ggtttgtttg ccggatcaag agctaccaac tctttttccg aaggtaactg
     4501 gcttcagcag agcgcagata ccaaatactg tccttctagt gtagccgtag ttaggccacc
     4561 acttcaagaa ctctgtagca ccgcctacat acctcgctct gctaatcctg ttaccagtgg
     4621 ctgctgccag tggcgataag tcgtgtctta ccgggttgga ctcaagacga tagttaccgg
     4681 ataaggcgca gcggtcgggc tgaacggggg gttcgtgcac acagcccagc ttggagcgaa
     4741 cgacctacac cgaactgaga tacctacagc gtgagctatg agaaagcgcc acgcttcccg
     4801 aagggagaaa ggcggacagg tatccggtaa gcggcagggt cggaacagga gagcgcacga
     4861 gggagcttcc agggggaaac gcctggtatc tttatagtcc tgtcgggttt cgccacctct
     4921 gacttgagcg tcgatttttg tgatgctcgt caggggggcg gagcctatgg aaaaacgcca
     4981 gcaacgcggc ctttttacgg ttcctggcct tttgctggcc ttttgctcac atgttctttc
     5041 ctgcgttatc ccctgattct gtggataacc gtattaccgc ctttgagtga gctgataccg
     5101 ctcgccgcag ccgaacgacc gagcgcagcg agtcagtgag cgaggaagcg gcccaatacg
     5161 caaaccgcct ctccccgcgc gttggccgat tcattaatgc agctggcacg acaggtttcc
     5221 cgactggaaa gcgggcagtg agcgcaacgc aattaatgt
//
