# Supplementary material for: High-efficiency targeted integration of extrachromosomal arrays in C. elegans using PhiC31 integrase
Source: bioRxiv. 2025 Nov 12:2025.11.11.687718. Preprint. [Version 1] doi: 10.1101/2025.11.11.687718 (PMC12642426; doi:10.1101/2025.11.11.687718)
Supplement: Supplement 2 [file media-2.zip › SuppFile2_PlasmidSequences/pmr809-pelo-5cyofploxp-attb-loxpegl-13nlsrps-1utr-twist-kanr.gb]

LOCUS       pMR809_(Pelo-5::CyOFP(l 3805 bp ds-DNA     circular     27-MAR-2025
DEFINITION  Pint-CyOFP_attB_.
ACCESSION   Pint-CyOFP_attB_
VERSION     Pint-CyOFP_attB_
COMMENT     Imported using the Genbank importer. File name:
            SM72QN_1_Pint-CyOFP_attB_.gbk Annotated with pLannotate v1.2.2
FEATURES             Location/Qualifiers
     CDS             complement(181..990)
                     /label="KanR"
                     /ApEinfo_revcolor="#84b0dc"
                     /ApEinfo_fwdcolor="#84b0dc"
                     /note="pLannotate"
                     /database="snapgene"
                     /identity="99.9"
                     /match_length="100.0"
                     /fragment="False"
                     /other="CDS"
                     /translation="MSHIQRETSRPRLNSNMDADLYGYKWARDNVGQSGATIYRLYGKPDAPELFLKHGKGSVANDVTDEMVRLNWLTEFMPLPTIKHFIRTPDDAWLLTTAIPGKTAFQVLEEYPDSGENIVDALAVFLRRLHSIPVCNCPFNSDRVFRLAQAQSRMNNGLVDASDFDDERNGWPVEQVWKEMHKLLPFSPDSVVTHGDFSLDNLIFDEGKLIGCIDVGRVGIADRYQDLAILWNCLGEFSPSLQKRLFQKYGIDNPDMNKLQFHLMLDEFF*"
     CDS             1097..1138
                     /label="rop (fragment)"
                     /ApEinfo_revcolor="#84b0dc"
                     /ApEinfo_fwdcolor="#84b0dc"
                     /note="pLannotate"
                     /database="snapgene"
                     /identity="97.6"
                     /match_length="21.9"
                     /fragment="True"
                     /other="CDS"
                     /translation="SCIARFGDDGENL*"
     CDS             complement(1327..1370)
                     /label="lacZα (fragment)"
                     /ApEinfo_revcolor="#84b0dc"
                     /ApEinfo_fwdcolor="#84b0dc"
                     /note="pLannotate"
                     /database="snapgene"
                     /identity="100.0"
                     /match_length="25.3"
                     /fragment="True"
                     /other="CDS"
                     /translation="TGRRFTTS*LGKPW"
     misc_feature    1473..1772
                     /label="pIntestinal cells (WBGene00001243)"
                     /ApEinfo_revcolor="#f8d3a9"
                     /ApEinfo_fwdcolor="#f8d3a9"
                     /locus_tag="pIntestinal cells (WBGene00001243)"
                     /label="pIntestinal cells (WBGene00001243)"
                     /ApEinfo_graphicformat="arrow_data {{0 0.5 0 1 2 0 0 -1 0-0.5} {} 0} width 5 offset 0"
     misc_feature    1541..1546
                     /label="DraI"
                     /ApEinfo_revcolor="#c7b0e3"
                     /ApEinfo_fwdcolor="#c7b0e3"
                     /locus_tag="DraI"
                     /label="DraI"
                     /ApEinfo_graphicformat="arrow_data {{0 0.5 0 1 2 0 0 -1 0-0.5} {} 0} width 5 offset 0"
     CDS             join(1777..1821,1897..2052,2213..2526,2584..2866)
                     /label="CyOFP1"
                     /ApEinfo_revcolor="#faac61"
                     /ApEinfo_fwdcolor="#faac61"
                     /translation="MPKKKRKVSKGEELIKENMRSKLYLEGSVNGHQFKCTHEGEGKPYEGKQTNRIKVVEGGPLPFAFDILATHFMYGSKVFIKYPADLPDYFKQSFPEGFTWERVMVFEDGGVLTATQDTSLQDGELIYNVKVRGVNFPANGPVMQKKTLGWEPSTETMYPADGGLEGRCDKALKLVGGGHLHVNFKTTYKSKKPVKMPGVHYVDRRLERIKEADNETYVEQYEHAVARYSNLGGGMDELYKMSRRRKANPTKLSENAKKLAKEVEN*"
     misc_feature    2079..2112
                     /label="LoxP"
                     /ApEinfo_revcolor="#bc27cf"
                     /ApEinfo_fwdcolor="#bc27cf"
     misc_feature    2113..2151
                     /label="attB"
                     /ApEinfo_revcolor="#ff9ccd"
                     /ApEinfo_fwdcolor="#ff9ccd"
     misc_feature    2152..2185
                     /label="LoxP"
                     /ApEinfo_revcolor="#bc27cf"
                     /ApEinfo_fwdcolor="#bc27cf"
     3'UTR           2867..2922
                     /label="rps-1 3' UTR"
                     /ApEinfo_revcolor="#b7e6d7"
                     /ApEinfo_fwdcolor="#b7e6d7"
                     /locus_tag="rps-1 3' UTR"
                     /label="rps-1 3' UTR"
                     /ApEinfo_graphicformat="arrow_data {{0 0.5 0 1 2 0 0 -1 0-0.5} {} 0} width 5 offset 0"
     rep_origin      complement(3217..3805)
                     /label="ori"
                     /ApEinfo_revcolor="#faac61"
                     /ApEinfo_fwdcolor="#faac61"
                     /note="pLannotate"
                     /database="snapgene"
                     /identity="99.8"
                     /match_length="100.0"
                     /fragment="False"
                     /other="rep_origin"
ORIGIN
        1 gaagaagatc ctttgatctt ttctacgggg tctgacgctc agtggaacga aaactcacgt
       61 taagggattt tggtcatgag attatcaaaa aggatcttca cctagatcct tttaaattaa
      121 aaatgaagtt ttaaatcaag cccaatctga ataatgttac aaccaattaa ccaattctga
      181 ttagaaaaac tcatcgagca tcaaatgaaa ctgcaattta ttcatatcag gattatcaat
      241 accatatttt tgaaaaagcc gtttctgtaa tgaaggagaa aactcaccga ggcagttcca
      301 taggatggca agatcctggt atcggtctgc gattccgact cgtccaacat caatacaacc
      361 tattaatttc ccctcgtcaa aaataaggtt atcaagtgag aaatcaccat gagtgacgac
      421 tgaatccggt gagaatggca aaagtttatg catttctttc cagacttgtt caacaggcca
      481 gccattacgc tcgtcatcaa aatcactcgc atcaaccaaa ccgttattca ttcgtgattg
      541 cgcctgagca agacgaaata cgcgatcgct gttaaaagga caattacaaa caggaatcga
      601 atgcaaccgg cgcaggaaca ctgccagcgc atcaacaata ttttcacctg aatcaggata
      661 ttcttctaat acctggaatg ctgtttttcc ggggatcgca gtggtgagta accatgcatc
      721 atcaggagta cggataaaat gcttgatggt cggaagaggc ataaattccg tcagccagtt
      781 tagtctgacc atctcatctg taacatcatt ggcaacgcta cctttgccat gtttcagaaa
      841 caactctggc gcatcgggct tcccatacaa gcgatagatt gtcgcacctg attgcccgac
      901 attatcgcga gcccatttat acccatataa atcagcatcc atgttggaat ttaatcgcgg
      961 cctcgacgtt tcccgttgaa tatggctcat aacacccctt gtattactgt ttatgtaagc
     1021 agacagtttt attgttcatg atgatatatt tttatcttgt gcaatgtaac atcagagatt
     1081 ttgagacacg ggccagagct gcatcgcgcg tttcggtgat gacggtgaaa acctctgaca
     1141 catgcagctc ccgggacggt cacagcttgt ctgtaagcgg atgccgggag cagacaagcc
     1201 cgtcagggcg cgtcagcggg tgttggctgt tgtttgtcgc attatacgag cgtccaggtt
     1261 gggatacctg aaacaaaacc catcgtacgg ccaaggaagt ctccaataac tgtgatccac
     1321 cacaagcgcc agggttttcc cagtcacgac gttgtaaaac gacggccagt catgcataat
     1381 ccgcacgcat ctggaataag gaagtgccat tccgcctgac ctacgactca ctagtgggca
     1441 gatcttcgaa tgcatcgcgc gcaccgtacg tctttccaag tgaatcgttg catgattcat
     1501 gatttttttc ggttacaaga gctcctatac tagattaagt tttaaaattc ttaaaacctg
     1561 caaaacatat tcaagttcac atgaaaatca ttcaaaatca tgtcatcgga cgatcgtggc
     1621 gtgagagctc attgaatgac tgattatttg tgttcttatc agttcctttt tatcaaaatt
     1681 tttcaaaaat gggaggagat ttttctttcg cgattccatc taaaaaacta taaaaccgtt
     1741 caatttcaaa attccagact agaaccttaa aaaaaaATGC CGAAGAAGAA GCGCAAGGTT
     1801 TCGAAGGGCG AAGAACTCAT Cgtgagtttt attatcgatt ttcgggattt tctacttgta
     1861 attacctttt gtttttaata agttgctttt ttccagAAGG AGAACATGCG CTCCAAGCTG
     1921 TACCTGGAAG GATCAGTCAA TGGCCACCAA TTCAAGTGTA CTCACGAAGG AGAAGGCAAG
     1981 CCTTATGAGG GCAAACAAAC CAACCGTATT AAAGTGGTGG AAGGAGGACC ATTGCCATTC
     2041 GCTTTCGACA TCgtaggttt tcagtttcaa tttttgttAT AACTTCGTAT AATGTATGCT
     2101 ATACGAAGTT ATGGGGTGCC AGGGCGTGCC CTTGGGCTCC CCGGGCGCGT AATAACTTCG
     2161 TATAATGTAT GCTATACGAA GTTATgcaac tacctcaact ctatgttttc agCTCGCCAC
     2221 ACACTTCATG TATGGTTCTA AGGTCTTCAT CAAATACCCC GCCGATCTTC CTGACTATTT
     2281 TAAGCAATCG TTTCCAGAAG GATTTACCTG GGAGAGAGTC ATGGTGTTCG AGGACGGAGG
     2341 AGTGCTCACT GCAACCCAAG ATACGAGCTT GCAGGATGGA GAGCTTATCT ACAACGTTAA
     2401 AGTTCGAGGA GTCAATTTCC CAGCCAACGG ACCAGTCATG CAGAAGAAAA CCCTTGGATG
     2461 GGAGCCATCC ACCGAAACCA TGTATCCAGC CGACGGAGGA CTTGAAGGAC GTTGCGACAA
     2521 AGCACTgtaa atttttcaag cttctaaatt ccaaaataaa ccattttaat ttcttaattc
     2581 cagCAAACTG GTCGGAGGAG GACATCTTCA TGTGAACTTC AAAACCACTT ATAAGTCTAA
     2641 GAAGCCAGTC AAAATGCCTG GAGTACACTA CGTTGACAGA AGACTCGAAC GCATTAAAGA
     2701 GGCAGACAAT GAAACCTACG TCGAACAATA TGAGCATGCT GTTGCCCGTT ACTCAAACCT
     2761 CGGAGGAGGA ATGGATGAAC TTTACAAAAT GTCGCGCCGC CGTAAAGCTA ATCCGACGAA
     2821 ACTGTCCGAG AATGCCAAGA AACTCGCTAA GGAAGTCGAG AACTAAtctt ataatttcat
     2881 tgttatgtcg cattgcgata aatgttaaaa ttaaaaaact tctcgaggaa ttcctgcagg
     2941 atatctggat ccacgaagct tcccatggtg acaggctagg tggaggctca gtgatgataa
     3001 gtctgcgatg gtggatgcat gtgtcatggt catagctgtt tcctgtgtga aattgttatc
     3061 cgctcagagg gcacaatcct attccgcgct atccgacaat ctccaagaca ttaggtggag
     3121 ttcagttcgg cgtatggcat atgtcgctgg aaagaacatg tgagcaaaag gccagcaaaa
     3181 ggccaggaac cgtaaaaagg ccgcgttgct ggcgtttttc cataggctcc gcccccctga
     3241 cgagcatcac aaaaatcgac gctcaagtca gaggtggcga aacccgacag gactataaag
     3301 ataccaggcg tttccccctg gaagctccct cgtgcgctct cctgttccga ccctgccgct
     3361 taccggatac ctgtccgcct ttctcccttc gggaagcgtg gcgctttctc atagctcacg
     3421 ctgtaggtat ctcagttcgg tgtaggtcgt tcgctccaag ctgggctgtg tgcacgaacc
     3481 ccccgttcag cccgaccgct gcgccttatc cggtaactat cgtcttgagt ccaacccggt
     3541 aagacacgac ttatcgccac tggcagcagc cactggtaac aggattagca gagcgaggta
     3601 tgtaggcggt gctacagagt tcttgaagtg gtggcctaac tacggctaca ctagaagaac
     3661 agtatttggt atctgcgctc tgctgaagcc agttaccttc ggaaaaagag ttggtagctc
     3721 ttgatccggc aaacaaacca ccgctggtag cggtggtttt tttgtttgca agcagcagat
     3781 tacgcgcaga aaaaaaggat ctcaa
//
