# Supplementary material for: High-efficiency targeted integration of extrachromosomal arrays in C. elegans using PhiC31 integrase
Source: bioRxiv. 2025 Nov 12:2025.11.11.687718. Preprint. [Version 1] doi: 10.1101/2025.11.11.687718 (PMC12642426; doi:10.1101/2025.11.11.687718)
Supplement: Supplement 2 [file media-2.zip › SuppFile2_PlasmidSequences/pmr807-pmr791-unc-119.gb]

LOCUS       pMR807_(pMR791_unc-119( 5089 bp ds-DNA     circular     25-FEB-2025
DEFINITION  .
COMMENT     Imported using the Genbank importer. File name: pMLS257.ape
            ApEinfo:methylated:1
FEATURES             Location/Qualifiers
     misc_binding    65..87
                     /label="LacO"
                     /ApEinfo_revcolor="#84b0dc"
                     /ApEinfo_fwdcolor="#84b0dc"
                     /note="ApEinfo_revcolor: #6495ed ApEinfo_graphicformat: arrow_data {{0 1 2 0 0 -1} {} 0}width 5 offset 0"
     primer_bind     93..113
                     /label="M13-rev"
                     /ApEinfo_revcolor="#85dae9"
                     /ApEinfo_fwdcolor="#85dae9"
                     /note="ApEinfo_revcolor: green ApEinfo_graphicformat: arrow_data {{0 1 2 0 0 -1} {} 0}width 5 offset 0"
     primer_bind     131..150
                     /label="T3"
                     /ApEinfo_revcolor="#85dae9"
                     /ApEinfo_fwdcolor="#85dae9"
                     /note="ApEinfo_revcolor: green ApEinfo_graphicformat: arrow_data {{0 1 2 0 0 -1} {} 0}width 5 offset 0"
     gene            166..2283
                     /label="C.Briggsae unc-119(+)"
                     /ApEinfo_revcolor="#9eafd2"
                     /ApEinfo_fwdcolor="#9eafd2"
     misc_feature    1154..1210
                     /label="Cbr-unc-119"
                     /ApEinfo_revcolor="#85dae9"
                     /ApEinfo_fwdcolor="#85dae9"
     CDS             join(1154..1210,1306..1421,1465..1841,1893..1999)
                     /ApEinfo_revcolor="#84b0dc"
                     /ApEinfo_fwdcolor="#84b0dc"
                     /translation="MKAEQQQSIPPGSATFPSQQMPRPPPSTEQGITTESELAKKAQITPNDVLALPGITQGFLCSPSANIYNIEFTKFQIRDLDTEQVLFEIAKPENDQENDESPQESARYVRYRFAPNFLKLKTVGATVEFKVGDIPIHHFRMIERHFFKDRLLKCFDFEFGFCIPNSRNNCEHIYEFPQLSQQLMDDMINNPNETRSDSFYFVDNKLVMHNKADYSYDA*"
     misc_feature    1306..1421
                     /label="Cbr-unc-119"
                     /ApEinfo_revcolor="#85dae9"
                     /ApEinfo_fwdcolor="#85dae9"
     misc_feature    1465..1841
                     /label="Cbr-unc-119"
                     /ApEinfo_revcolor="#85dae9"
                     /ApEinfo_fwdcolor="#85dae9"
     misc_feature    1893..1996
                     /label="Cbr-unc-119"
                     /ApEinfo_revcolor="#85dae9"
                     /ApEinfo_fwdcolor="#85dae9"
     misc_feature    2315..2317
                     /label="GG overlap site"
                     /ApEinfo_revcolor="#85dae9"
                     /ApEinfo_fwdcolor="#85dae9"
                     /note="ApEinfo_revcolor: cyan ApEinfo_graphicformat: arrow_data {{0 1 2 0 0 -1} {} 0}width 5 offset 0"
     misc_feature    2318..2355
                     /label="PhiC31 attP"
                     /ApEinfo_revcolor="#b1ff67"
                     /ApEinfo_fwdcolor="#b1ff67"
     misc_feature    2356..2358
                     /label="GG overlap site"
                     /ApEinfo_revcolor="#85dae9"
                     /ApEinfo_fwdcolor="#85dae9"
                     /note="label: GG overlap site(1) ApEinfo_revcolor: cyan ApEinfo_graphicformat: arrow_data {{0 1 2 0 0 -1} {} 0}width 5 offset 0"
     primer_bind     complement(2411..2431)
                     /label="T7"
                     /ApEinfo_revcolor="#85dae9"
                     /ApEinfo_fwdcolor="#85dae9"
                     /note="ApEinfo_revcolor: green ApEinfo_graphicformat: arrow_data {{0 1 2 0 0 -1} {} 0}width 5 offset 0"
     primer_bind     complement(2440..2457)
                     /label="M13-fwd"
                     /ApEinfo_revcolor="#85dae9"
                     /ApEinfo_fwdcolor="#85dae9"
                     /note="ApEinfo_revcolor: green ApEinfo_graphicformat: arrow_data {{0 1 2 0 0 -1} {} 0}width 5 offset 0"
     CDS             2528..2596
                     /label="LacZ alpha"
                     /ApEinfo_revcolor="#84b0dc"
                     /ApEinfo_fwdcolor="#84b0dc"
                     /note="ApEinfo_revcolor: #6495ed ApEinfo_graphicformat: arrow_data {{0 1 2 0 0 -1} {} 0}width 5 offset 0"
     CDS             2528..2596
                     /ApEinfo_revcolor="#84b0dc"
                     /ApEinfo_fwdcolor="#84b0dc"
                     /translation="WRNSEEARTDRPSQQLRSLNGEW"
     rep_origin      2615..2921
                     /label="F1 ori"
                     /ApEinfo_revcolor="#ff9ccd"
                     /ApEinfo_fwdcolor="#ff9ccd"
                     /note="ApEinfo_fwdcolor: gray50 ApEinfo_revcolor: gray50 ApEinfo_graphicformat: arrow_data {{0 1 2 0 0 -1} {} 0}width 5 offset 0"
     CDS             3382..4041
                     /label="AmpR"
                     /ApEinfo_revcolor="#ffef86"
                     /ApEinfo_fwdcolor="#ffef86"
                     /note="ApEinfo_revcolor: yellow ApEinfo_graphicformat: arrow_data {{0 1 2 0 0 -1} {} 0}width 5 offset 0"
     CDS             3382..4041
                     /ApEinfo_revcolor="#84b0dc"
                     /ApEinfo_fwdcolor="#84b0dc"
                     /translation="MSTFKVLLCGAVLSRIDAGQEQLGRRIHYSQNDLVEYSPVTEKHLTDGMTVRELCSAAITMSDNTAANLLLTTIGGPKELTAFLHNMGDHVTRLDRWEPELNEAIPNDERDTTMPVAMATTLRKLLTGELLTLASRQQLIDWMEADKVAGPLLRSALPAGWFIADKSGAGERGSRGIIAALGPDGKPSRIVVIYTTGSQATMDERNRQIAEIGASLIKHW"
     rep_origin      4139..4821
                     /label="ColE1 origin"
                     /ApEinfo_revcolor="#9eafd2"
                     /ApEinfo_fwdcolor="#9eafd2"
                     /note="ApEinfo_fwdcolor: gray50 ApEinfo_revcolor: gray50 ApEinfo_graphicformat: arrow_data {{0 1 2 0 0 -1} {} 0}width 5 offset 0"
ORIGIN
        1 gagttagctc actcattagg caccccaggc tttacacttt atgcttccgg ctcgtatgtt
       61 gtgtggaatt gtgagcggat aacaatttca cacaggaaac agctatgacc atgattacgc
      121 caagcgcgca attaaccctc actaaaggga acaaaagctg gagctctttg agccaattta
      181 tccaagtcct tgtaaaaagt attcgaaaat tgttaacgga taaaatgttt attataatat
      241 caaaaacaat ttgtcagttg accacttttt gatatatttg acagaaaccg ggatgaattg
      301 gctcaaagtt agggcgccct tctattacag ggtttctgat aacaaaccgg ttattaactc
      361 ccaacaaggg atgatttcaa ttcatcatgc tcaaattgac ccaaattaag ttacatgaca
      421 aattcatcgc ccttttcaac tcttcttggc tcatcatctg ttattctgtt cctattctgt
      481 ctgcacccta tacccctttg catactctct cgtcattcct ttcttggata gtgtcttctt
      541 ctccccagct ctgctacttc tatgacttgc gcccgctgct tttccgctcg ttcctctcct
      601 ctctgacgtc ttcttctgct tcttttctcc ttcctttttc ccttctcaat cttcctcttt
      661 ttcccatttc tgtcaatcat tcgaagaaga agaagaagaa gaccctcatt catttcattt
      721 ttttttctgt cggtgtgtgc tgctcggtta agagtgagct ctctattcca cgtcttcttc
      781 tttttcttct tcgattcgaa tcaatcactc caccaaaacg cattcgtttt tgggattcac
      841 cccgcggttc gcaacaggtt tctttttcaa attattagcg ttataaatag aaaaatggtg
      901 gagtttcaat aaaaatgata atttacaaag tgtattttga ttacatgtac tcaaaaaggt
      961 tgaaattttt cataccagtt ttccggaaat ccatctgata tcattatcgt atttttcttt
     1021 ttaaaaatgt tttcaaaaaa aaacaaaata tagctggtta tttggcaccc tctaattacc
     1081 attttcctgt cacaccacac tcttttcctt cttccacttc tttccgtttt cagccgcttc
     1141 caaccaaacc gatATGAAAG CCGAGCAACA ACAATCGATT CCACCCGGCT CGGCGACCTT
     1201 CCCGTCGCAG gtgagactca gaaaactaga gaaaccgctc aactaactct tgatatccga
     1261 tttcattctt ttctcttttc tttttgttga acttttccat atttcCAGAT GCCACGGCCA
     1321 CCACCAAGCA CCGAACAAGG AATCACAACG GAATCGGAGC TTGCGAAGAA AGCTCAAATC
     1381 ACTCCGAACG ACGTTTTAGC ACTTCCGGGA ATCACTCAAG Gtatcttgct ccctttggat
     1441 ttcagtttaa aacataaatt taggATTCTT ATGCTCCCCA TCTGCGAACA TCTATAACAT
     1501 CGAGTTCACC AAGTTCCAAA TCCGTGATCT GGACACTGAG CAAGTGCTTT TCGAGATCGC
     1561 CAAACCGGAG AACGATCAGG AGAATGATGA GTCGCCACAG GAGTCGGCAA GATACGTGCG
     1621 TTATAGATTT GCTCCAAACT TTTTGAAACT CAAAACGGTC GGAGCAACTG TGGAATTCAA
     1681 AGTAGGAGAC ATCCCAATCC ATCATTTCCG AATGATCGAA CGTCACTTCT TCAAAGATCG
     1741 CCTTCTGAAG TGTTTTGACT TTGAATTCGG ATTCTGTATT CCGAATTCAC GAAACAACTG
     1801 TGAACATATC TATGAGTTCC CTCAACTCTC TCAACAACTC Agtgagtcat tattctaaaa
     1861 agtacaattc aaaagactaa tctctttttc agTGGACGAC ATGATCAACA ATCCAAACGA
     1921 GACTCGTTCT GACAGCTTCT ATTTCGTCGA TAACAAACTC GTCATGCACA ACAAAGCCGA
     1981 CTACTCATAT GATGCATAAa tatttaatac aaaaatgttc tggataatta ttctgtcgaa
     2041 tagaaaaaaa actccaaatg tgattaaatt ccaataattc ctgtctagtt tgttccttcc
     2101 ccttcccctt ctcatgttca atgcattcct aagcttttca gttcccccct tgtttctata
     2161 ttttttcgct gtcctgtcac actcgctaaa aacactaatc acacggaaat ctgttttcaa
     2221 taaaaactcc aactttaact cattttcaat ttcaactgaa agattttttc attagagaat
     2281 gtcggccgct ctagaagggc tgcaggaatt cgatTGGccc caactggggt aacctttgag
     2341 ttctctcagt tggggGTAat caagcttatc gataccgtcg acctcgaggg ggggcccggt
     2401 acccaattcg ccctatagtg agtcgtatta cgcgcgctca ctggccgtcg ttttacaacg
     2461 tcgtgactgg gaaaaccctg gcgttaccca acttaatcgc cttgcagcac atcccccttt
     2521 cgccagctgg cgtaatagcg aagaggcccg caccgatcgc ccttcccaac agttgcgcag
     2581 cctgaatggc gaatgggacg cgccctgtag cggcgcatta agcgcggcgg gtgtggtggt
     2641 tacgcgcagc gtgaccgcta cacttgccag cgccctagcg cccgctcctt tcgctttctt
     2701 cccttccttt ctcgccacgt tcgccggctt tccccgtcaa gctctaaatc gggggctccc
     2761 tttagggttc cgatttagtg ctttacggca cctcgacccc aaaaaacttg attagggtga
     2821 tggttcacgt agtgggccat cgccctgata gacggttttt cgccctttga cgttggagtc
     2881 cacgttcttt aatagtggac tcttgttcca aactggaaca acactcaacc ctatctcggt
     2941 ctattctttt gatttataag ggattttgcc gatttcggcc tattggttaa aaaatgagct
     3001 gatttaacaa aaatttaacg cgaattttaa caaaatatta acgcttacaa tttaggtggc
     3061 acttttcggg gaaatgtgcg cggaacccct atttgtttat ttttctaaat acattcaaat
     3121 atgtatccgc tcatgagaca ataaccctga taaatgcttc aataatattg aaaaaggaag
     3181 agtatgagta ttcaacattt ccgtgtcgcc cttattccct tttttgcggc attttgcctt
     3241 cctgtttttg ctcacccaga aacgctggtg aaagtaaaag atgctgaaga tcagttgggt
     3301 gcacgagtgg gttacatcga actggatctc aacagcggta agatccttga gagttttcgc
     3361 cccgaagaac gttttccaat gatgagcact tttaaagttc tgctatgtgg cgcggtatta
     3421 tcccgtattg acgccgggca agagcaactc ggtcgccgca tacactattc tcagaatgac
     3481 ttggttgagt actcaccagt cacagaaaag catcttacgg atggcatgac agtaagagaa
     3541 ttatgcagtg ctgccataac catgagtgat aacactgcgg ccaacttact tctgacaacg
     3601 atcggaggac cgaaggagct aaccgctttt ttgcacaaca tgggggatca tgtaactcgc
     3661 cttgatcgtt gggaaccgga gctgaatgaa gccataccaa acgacgagcg tgacaccacg
     3721 atgcctgtag caatggcaac aacgttgcgc aaactattaa ctggcgaact acttactcta
     3781 gcttcccggc aacaattaat agactggatg gaggcggata aagttgcagg accacttctg
     3841 cgctcggccc ttccggctgg ctggtttatt gctgataaat ctggagccgg tgagcgtggg
     3901 tctcgcggta tcattgcagc actggggcca gatggtaagc cctcccgtat cgtagttatc
     3961 tacacgacgg ggagtcaggc aactatggat gaacgaaata gacagatcgc tgagataggt
     4021 gcctcactga ttaagcattg gtaactgtca gaccaagttt actcatatat actttagatt
     4081 gatttaaaac ttcattttta atttaaaagg atctaggtga agatcctttt tgataatctc
     4141 atgaccaaaa tcccttaacg tgagttttcg ttccactgag cgtcagaccc cgtagaaaag
     4201 atcaaaggat cttcttgaga tccttttttt ctgcgcgtaa tctgctgctt gcaaacaaaa
     4261 aaaccaccgc taccagcggt ggtttgtttg ccggatcaag agctaccaac tctttttccg
     4321 aaggtaactg gcttcagcag agcgcagata ccaaatactg tccttctagt gtagccgtag
     4381 ttaggccacc acttcaagaa ctctgtagca ccgcctacat acctcgctct gctaatcctg
     4441 ttaccagtgg ctgctgccag tggcgataag tcgtgtctta ccgggttgga ctcaagacga
     4501 tagttaccgg ataaggcgca gcggtcgggc tgaacggggg gttcgtgcac acagcccagc
     4561 ttggagcgaa cgacctacac cgaactgaga tacctacagc gtgagctatg agaaagcgcc
     4621 acgcttcccg aagggagaaa ggcggacagg tatccggtaa gcggcagggt cggaacagga
     4681 gagcgcacga gggagcttcc agggggaaac gcctggtatc tttatagtcc tgtcgggttt
     4741 cgccacctct gacttgagcg tcgatttttg tgatgctcgt caggggggcg gagcctatgg
     4801 aaaaacgcca gcaacgcggc ctttttacgg ttcctggcct tttgctggcc ttttgctcac
     4861 atgttctttc ctgcgttatc ccctgattct gtggataacc gtattaccgc ctttgagtga
     4921 gctgataccg ctcgccgcag ccgaacgacc gagcgcagcg agtcagtgag cgaggaagcg
     4981 gcccaatacg caaaccgcct ctccccgcgc gttggccgat tcattaatgc agctggcacg
     5041 acaggtttcc cgactggaaa gcgggcagtg agcgcaacgc aattaatgt
//
