# Supplementary material for: High-efficiency targeted integration of extrachromosomal arrays in C. elegans using PhiC31 integrase
Source: bioRxiv. 2025 Nov 12:2025.11.11.687718. Preprint. [Version 1] doi: 10.1101/2025.11.11.687718 (PMC12642426; doi:10.1101/2025.11.11.687718)
Supplement: Supplement 2 [file media-2.zip › SuppFile2_PlasmidSequences/pmr196-psnt-1citrinehistoneunc-54utr.gb]

LOCUS       pMR196_(Psnt-1::citrine 7059 bp ds-DNA     circular     27-SEP-2019
DEFINITION  .
COMMENT     pMR196 made by replacing Pdpy-30 with Psnt-1 File name:
            Pdpy_30citrineHISu.ape Promoter from
            /Users/guntherhollopeter/Desktop/vectors/pENTR[4-1]/[4-1]Pdpy30.ape
            1 to 2025 Gene from
            /Users/guntherhollopeter/Desktop/[1-2]tags/[1-2]citrine.ape 117 to
            1016 UTR from
            /Users/guntherhollopeter/Desktop/vectors/pENTR[2-3]/fluorescent
            histone/pENTR[2-3]His-44_unc54UTR.gb 58 to 1348 Backbone from
            /Users/guntherhollopeter/Desktop/vectors/pDONR + pDEST/pDEST
            R4-R3.ape 1727 to 43 ApEinfo:methylated:1
FEATURES             Location/Qualifiers
     primer_bind     15..35
                     /label="M13-rev"
                     /ApEinfo_revcolor="#85dae9"
                     /ApEinfo_fwdcolor="#85dae9"
     primer_bind     51..73
                     /label="oRH394 w attB1"
                     /ApEinfo_revcolor="#b1ff67"
                     /ApEinfo_fwdcolor="#b1ff67"
     promoter        51..2493
                     /label="Psnt-1"
                     /ApEinfo_revcolor="#ffef86"
                     /ApEinfo_fwdcolor="#ffef86"
     promoter        1978..2493
                     /label="Psnt-1 (minimal)"
                     /ApEinfo_revcolor="#ffef86"
                     /ApEinfo_fwdcolor="#ffef86"
     misc_feature    2495..2515
                     /label="Gateway recomb1"
                     /ApEinfo_revcolor="#f58a5e"
                     /ApEinfo_fwdcolor="#f58a5e"
     misc_recomb     2495..2515
                     /label="attB1"
                     /ApEinfo_revcolor="#c7b0e3"
                     /ApEinfo_fwdcolor="#c7b0e3"
     misc_feature    2520..2526
                     /label="consensus start"
                     /ApEinfo_revcolor="#85dae9"
                     /ApEinfo_fwdcolor="#85dae9"
     CDS             2527..2694
                     /label="citrine(mYFP)"
                     /ApEinfo_revcolor="#ffef86"
                     /ApEinfo_fwdcolor="#ffef86"
     CDS             2527..2694
                     /label="Translation 2527-2694"
                     /translation="SKGEELFTGVVPILVELDGDVNGHKFSVSGEGEGDATYGKLTLKFICTTGKLPVPW"
     CDS             2746..2899
                     /label="citrine(mYFP)"
                     /ApEinfo_revcolor="#ffef86"
                     /ApEinfo_fwdcolor="#ffef86"
     CDS             2746..2899
                     /label="Translation 2746-2899"
                     /translation="PTLVTTFGYGLMCFARYPDHMKQHDFFKSAMPEGYVQERTIFFKDDGNYKT"
     CDS             2951..3114
                     /label="citrine(mYFP)"
                     /ApEinfo_revcolor="#ffef86"
                     /ApEinfo_fwdcolor="#ffef86"
     CDS             3166..3390
                     /label="citrine(mYFP)"
                     /ApEinfo_revcolor="#ffef86"
                     /ApEinfo_fwdcolor="#ffef86"
     misc_feature    3283..3285
                     /label="T203Y"
                     /ApEinfo_revcolor="#85dae9"
                     /ApEinfo_fwdcolor="#85dae9"
     misc_feature    3337..3339
                     /label="L221K(monomerizing)"
                     /ApEinfo_revcolor="#85dae9"
                     /ApEinfo_fwdcolor="#85dae9"
     misc_feature    complement(3395..3415)
                     /label="Gateway Recomb2"
                     /ApEinfo_revcolor="#f58a5e"
                     /ApEinfo_fwdcolor="#f58a5e"
     misc_recomb     complement(3395..3415)
                     /label="attB2"
                     /ApEinfo_revcolor="#c7b0e3"
                     /ApEinfo_fwdcolor="#c7b0e3"
     misc_feature    complement(3402..3408)
                     /label="Gateway Recomb2"
                     /ApEinfo_revcolor="#ff0000"
                     /ApEinfo_fwdcolor="#ff0000"
     misc_feature    3439..3804
                     /label="histone"
                     /ApEinfo_revcolor="#008080"
                     /ApEinfo_fwdcolor="#008080"
     misc_feature    3950..4684
                     /label="unc-54 3UTR"
                     /ApEinfo_revcolor="#d59687"
                     /ApEinfo_fwdcolor="#d59687"
     exon            4433..4587
                     /label="aex-5 exon1"
                     /ApEinfo_revcolor="#ff9ccd"
                     /ApEinfo_fwdcolor="#ff9ccd"
     misc_recomb     complement(4686..4706)
                     /label="attB3"
                     /ApEinfo_revcolor="#c7b0e3"
                     /ApEinfo_fwdcolor="#c7b0e3"
     misc_feature    complement(4686..4706)
                     /label="Gateway Recomb3"
                     /ApEinfo_revcolor="#f58a5e"
                     /ApEinfo_fwdcolor="#f58a5e"
     primer_bind     complement(4714..4731)
                     /label="M13-fwd"
                     /ApEinfo_revcolor="#85dae9"
                     /ApEinfo_fwdcolor="#85dae9"
     CDS             4802..4870
                     /label="LacZ alpha"
                     /ApEinfo_revcolor="#f58a5e"
                     /ApEinfo_fwdcolor="#f58a5e"
     CDS             5507..6166
                     /label="AmpR"
                     /ApEinfo_revcolor="#ffef86"
                     /ApEinfo_fwdcolor="#ffef86"
     rep_origin      6264..6946
                     /label="ColE1 origin"
                     /ApEinfo_revcolor="#9eafd2"
                     /ApEinfo_fwdcolor="#9eafd2"
ORIGIN
        1 ATAACAATTT CACACAGGAA ACAGCTATGA CCATGATTAC GCCAAGCTAT TTCCTTCAGA
       61 AGACGTGCTT TCCtttttct tctcgtatcg atcccccgta tggaaggctc ctcgtttcaa
      121 cagccaaccc cttcccattc gttttcgtcg tccgtcttct tcttcgtctt cttttttctt
      181 ttcttttcct ttttctgctg gtttttgcga gaaagagtgt atgcgagaaa agccagttgg
      241 ggaaaagaag aagaagcggt gggaggctcg acggcgcgga gcacacttct tctctgagtc
      301 tgtctcttgc tcacgactcc agtccaacat ctccagcttc tcactaaaac gttttctttt
      361 ttgctcgtgt gtcgtgtgct ctcaacaaac cgctaaggac tataaaatat tgaataagtg
      421 ccagcacttt tttgttctag ttccagaaaa agtatttctt gtattggatt ttcgattgct
      481 tcaccgttac agataatttt tcattgtgaa aaatatcaat atatgggggt attttgaaaa
      541 atgatatttt catatcgagt tttttcaaaa tcagtttggt tttgttggat attgttcaaa
      601 acgcattttg cccaaaaaat aaatattgaa actttacaaa cattatttgt agccccgttc
      661 catgcctatt cctattttcc gttaaaagcc aaaaatacaa ataaaaatga aaaatctgtt
      721 tttcgaacaa tggtattttg gtctcatcac acttttgact cttctcaatt atgcttcgaa
      781 ataggaacga attcaaattt aactaatggc acttggggtg catcttcttt tgaaacagaa
      841 aactgacctt tcacccaaat gaaaattaca tgagcttgtg aagatgacac aggtcagtaa
      901 aaagaaaaaa gtgcgtgggt atttctttct ccataattct tgaaatttca ttggagatat
      961 tttgaagagg tgggctcatc taaacattaa gcttaagatt tttgaaatat ttgaaagacc
     1021 caaaataact tacacaatct tttcaacaaa aaaaactgtc atgaattttt atttctgaaa
     1081 agtctccaac attgtcgaca aaggaattga tttttaatgt cttcaaataa tttagaagcc
     1141 gacaaatcaa aactgttgat gcccttcgct catctctgat ttatcatcgt atttctcaat
     1201 ttcccgcgaa gttcgaattt agacatgttc caaggtctcc gaaacttttc accccagaac
     1261 atcatacaaa tattttatac aagcttgaaa aaatgttact aagaaatttt atctccagca
     1321 acctaacata tagttactag aaacattgtt ggctgccaag ttctgagaaa cactacaatt
     1381 tttaaagttt ttccgaaaac ttttttaaat ctttaagtaa cttatccatt ctctcagttc
     1441 ttgaaatatg ttagtgacaa gttttaaata tttttcccaa gcctatcttg caaaactcct
     1501 gaattagaat cattattcaa agccatggga aaatcaagaa tgcaaccacc accgcaaatg
     1561 ctcgatgtga gctttcccca aaatttgcat cctctacaac acttcttttt cacctgccct
     1621 ccgaaagagc acctcttctc ttcttttttt tgctctgacg acgacatcta acaaaaaatc
     1681 aatttttttt cgtttttcca agcggtcctt tcgtgtagtc gacccattcg tattatcatt
     1741 cgatgctttt tcacttctta tttttcgtcg cttttgaatt gcatatagcg tgtttatcgc
     1801 aacgaaaaac agacaaaaaa gaaagcaaat atgcaaaaac aaaaaaatac gaagccaata
     1861 aaaaatatct atcttcaatt ggaattcgaa ttttcaattc aaattcaaac ctactaaaac
     1921 ctactatttt ccataattat agattctcaa aggtctccaa aggaatgagc caagaacaaa
     1981 aagttgagga gaatactgca catttccctt tctataactt tttcaagatc tactaagatt
     2041 tttgaccctt gggatcctca aagttttcaa aaagtaatcc tgctcttctc taaatgacgt
     2101 tttttttttt gttttcatct gttcaaaaaa ccccttaact agtcgtcatt cttgcccttg
     2161 aataatagga taatatgatt aatctaatgt cataataatc tcctcttcgt ctcccatatt
     2221 ttttcccata caaggatttc atttttacat ccgtgtttct cgtatcagaa tgtattcttc
     2281 ttctggaaaa gtaaacagac tcctacatct ctcgcctctt tctgaaaaat tctaattatt
     2341 tcgcttctgt aaacacattt tcatccgggg tttgcctatt ttcccattcg acccccgact
     2401 ccgcctcttc attctctcac ggaacccttt tcttcgacgc tttgcatctt gatttacctc
     2461 tgatttcatt tatcaatcaa actttcagtc accacaagtt tgtacaaaaa agcaggcttA
     2521 AAAATGAGTA AAGGAGAAGA ACTTTTCACT GGAGTTGTCC CAATTCTTGT TGAATTAGAT
     2581 GGTGATGTTA ATGGGCACAA ATTTTCTGTC AGTGGAGAGG GTGAAGGTGA TGCAACATAC
     2641 GGAAAACTTA CCCTTAAATT TATTTGCACT ACTGGAAAAC TACCTGTTCC ATGGgtaagt
     2701 ttaaacatat atatactaac taaccctgat tatttaaatt ttcagCCAAC ACTTGTCACT
     2761 ACTTTCGGTT ATGGTCTTAT GTGCTTCGCC AGATACCCAG ATCATATGAA ACAGCATGAC
     2821 TTTTTCAAGA GTGCCATGCC CGAAGGTTAT GTACAGGAAA GAACTATATT TTTCAAAGAT
     2881 GACGGGAACT ACAAGACACg taagtttaaa cagttcggta ctaactaacc atacatattt
     2941 aaattttcag GTGCTGAAGT CAAGTTTGAA GGTGATACCC TTGTTAATAG AATCGAGTTA
     3001 AAAGGTATTG ATTTTAAAGA AGATGGAAAC ATTCTTGGAC ACAAATTGGA ATACAACTAT
     3061 AACTCACACA ATGTATACAT CATGGCAGAC AAACAAAAGA ATGGAATCAA AGTTgtaagt
     3121 ttaaacatga ttttactaac taactaatct gatttaaatt ttcagAACTT CAAAATTAGA
     3181 CACAACATTG AAGATGGAAG CGTTCAACTA GCAGACCATT ATCAACAAAA TACTCCAATT
     3241 GGCGATGGCC CTGTCCTTTT ACCAGACAAC CATTACCTGT CCTACCAATC TGCCCTTTCG
     3301 AAAGATCCCA ACGAAAAGAG AGACCACATG GTCCTTAAAG AGTTTGTAAC AGCTGCTGGG
     3361 ATTACACATG GCATGGATGA ACTATACAAA Tacccagctt tCTTGTACAA AGTGGaggga
     3421 tccgcccggg caaCTAGTCC ACCAAAGCCA TCTGCCAAGG GAGCCAAGAA GGCCGCCAAG
     3481 ACCGTTACGA AGCCAAAGGA CGGAAAGAAG AGACGTCATG CCCGTAAGGA ATCATACTCC
     3541 GTCTACATCT ACCGTGTCCT CAAGCAAGTT CATCCAGACA CTGGAGTTTC CTCCAAAGCC
     3601 ATGTCTATCA TGAACTCTTT TGTCAACGAT GTCTTCGAGC GTATTGCTGC TGAAGCATCC
     3661 CGTCTTGCTC ACTACAACAA GCGTTCCACA ATCTCATCCC GCGAAATTCA GACCGCTGTC
     3721 CGTCTGATCC TTCCAGGAGA GCTTGCCAAG CACGCCGTGT CTGAGGGAAC CAAGGCCGTT
     3781 ACCAAGTACA CTTCCAGCAA GTAAActagt TAGCATTCGT AGAATTCCAA CTGAGCGCCG
     3841 GTCGCTACCA TTACCAACTT GTCTGGTGTC AAAAATAATA GGGGCCGCTG TCATCAGAgt
     3901 aagtttaaac tgagttctac taactaacga gtaatattta aattttcagC ATCTCGCGCC
     3961 CGTGCCTCTG ACTTCTAAGT CCAATTACTC TTCAACATCC CTACATGCTC TTTCTCCCTG
     4021 TGCTCCCACC CCCTATTTTT GTTATTATCA AAAAAACTTC TTCTTAATTT CTTTGTTTTT
     4081 TAGCTTCTTT TAAGTCACCT CTAACAATGA AATTGTGTAG ATTCAAAAAT AGAATTAATT
     4141 CGTAATAAAA AGTCGAAAAA AATTGTGCTC CCTCCCCCCA TTAATAATAA TTCTATCCCA
     4201 AAATCTACAC AATGTTCTGT GTACACTTCT TATGTTTTTT TTACTTCTGA TAAATTTTTT
     4261 TTGAAACATC ATAGAAAAAA CCGCACACAA AATACCTTAT CATATGTTAC GTTTCAGTTT
     4321 ATGACCGCAA TTTTTATTTC TTCGCACGTC TGGGCCTCTC ATGACGTCAA ATCATGCTCA
     4381 TCGTGAAAAA GTTTTGGAGT ATTTTTGGAA TTTTTCAATC AAGTGAAAGT TTATGAAATT
     4441 AATTTTCCTG CTTTTGCTTT TTGGGGGTTT CCCCTATTGT TTGTCAAGAG TTTCGAGGAC
     4501 GGCGTTTTTC TTGCTAAAAT CACAAGTATT GATGAGCACG ATGCAAGAAA GATCGGAAGA
     4561 AGGTTTGGGT TTGAGGCTCA GTGGAAGGTG AGTAGAAGTT GATAATTTGA AAGTGGAGTA
     4621 GTGTCTATGG GGTTTTTGCC TTAAATGACA GAATACATTC CCAATATACC AAACATAACT
     4681 GTTTcCAACT TTATTATACA TAGTTGATAA TTCACTGGCC GTCGTTTTAC AACGTCGTGA
     4741 CTGGGAAAAC CCTGGCGTTA CCCAACTTAA TCGCCTTGCA GCACATCCCC CTTTCGCCAG
     4801 CTGGCGTAAT AGCGAAGAGG CCCGCACCGA TCGCCCTTCC CAACAGTTGC GCAGCCTGAA
     4861 TGGCGAATGG CGCCTGATGC GGTATTTTCT CCTTACGCAT CTGTGCGGTA TTTCACACCG
     4921 CATATGGTGC ACTCTCAGTA CAATCTGCTC TGATGCCGCA TAGTTAAGCC AGCCCCGACA
     4981 CCCGCCAACA CCCGCTGACG CGCCCTGACG GGCTTGTCTG CTCCCGGCAT CCGCTTACAG
     5041 ACAAGCTGTG ACCGTCTCCG GGAGCTGCAT GTGTCAGAGG TTTTCACCGT CATCACCGAA
     5101 ACGCGCGAGA CGAAAGGGCC TCGTGATACG CCTATTTTTA TAGGTTAATG TCATGATAAT
     5161 AATGGTTTCT TAGACGTCAG GTGGCACTTT TCGGGGAAAT GTGCGCGGAA CCCCTATTTG
     5221 TTTATTTTTC TAAATACATT CAAATATGTA TCCGCTCATG AGACAATAAC CCTGATAAAT
     5281 GCTTCAATAA TATTGAAAAA GGAAGAGTAT GAGTATTCAA CATTTCCGTG TCGCCCTTAT
     5341 TCCCTTTTTT GCGGCATTTT GCCTTCCTGT TTTTGCTCAC CCAGAAACGC TGGTGAAAGT
     5401 AAAAGATGCT GAAGATCAGT TGGGTGCACG AGTGGGTTAC ATCGAACTGG ATCTCAACAG
     5461 CGGTAAGATC CTTGAGAGTT TTCGCCCCGA AGAACGTTTT CCAATGATGA GCACTTTTAA
     5521 AGTTCTGCTA TGTGGCGCGG TATTATCCCG TATTGACGCC GGGCAAGAGC AACTCGGTCG
     5581 CCGCATACAC TATTCTCAGA ATGACTTGGT TGAGTACTCA CCAGTCACAG AAAAGCATCT
     5641 TACGGATGGC ATGACAGTAA GAGAATTATG CAGTGCTGCC ATAACCATGA GTGATAACAC
     5701 TGCGGCCAAC TTACTTCTGA CAACGATCGG AGGACCGAAG GAGCTAACCG CTTTTTTGCA
     5761 CAACATGGGG GATCATGTAA CTCGCCTTGA TCGTTGGGAA CCGGAGCTGA ATGAAGCCAT
     5821 ACCAAACGAC GAGCGTGACA CCACGATGCC TGTAGCAATG GCAACAACGT TGCGCAAACT
     5881 ATTAACTGGC GAACTACTTA CTCTAGCTTC CCGGCAACAA TTAATAGACT GGATGGAGGC
     5941 GGATAAAGTT GCAGGACCAC TTCTGCGCTC GGCCCTTCCG GCTGGCTGGT TTATTGCTGA
     6001 TAAATCTGGA GCCGGTGAGC GTGGGTCTCG CGGTATCATT GCAGCACTGG GGCCAGATGG
     6061 TAAGCCCTCC CGTATCGTAG TTATCTACAC GACGGGGAGT CAGGCAACTA TGGATGAACG
     6121 AAATAGACAG ATCGCTGAGA TAGGTGCCTC ACTGATTAAG CATTGGTAAC TGTCAGACCA
     6181 AGTTTACTCA TATATACTTT AGATTGATTT AAAACTTCAT TTTTAATTTA AAAGGATCTA
     6241 GGTGAAGATC CTTTTTGATA ATCTCATGAC CAAAATCCCT TAACGTGAGT TTTCGTTCCA
     6301 CTGAGCGTCA GACCCCGTAG AAAAGATCAA AGGATCTTCT TGAGATCCTT TTTTTCTGCG
     6361 CGTAATCTGC TGCTTGCAAA CAAAAAAACC ACCGCTACCA GCGGTGGTTT GTTTGCCGGA
     6421 TCAAGAGCTA CCAACTCTTT TTCCGAAGGT AACTGGCTTC AGCAGAGCGC AGATACCAAA
     6481 TACTGTCCTT CTAGTGTAGC CGTAGTTAGG CCACCACTTC AAGAACTCTG TAGCACCGCC
     6541 TACATACCTC GCTCTGCTAA TCCTGTTACC AGTGGCTGCT GCCAGTGGCG ATAAGTCGTG
     6601 TCTTACCGGG TTGGACTCAA GACGATAGTT ACCGGATAAG GCGCAGCGGT CGGGCTGAAC
     6661 GGGGGGTTCG TGCACACAGC CCAGCTTGGA GCGAACGACC TACACCGAAC TGAGATACCT
     6721 ACAGCGTGAG CTATGAGAAA GCGCCACGCT TCCCGAAGGG AGAAAGGCGG ACAGGTATCC
     6781 GGTAAGCGGC AGGGTCGGAA CAGGAGAGCG CACGAGGGAG CTTCCAGGGG GAAACGCCTG
     6841 GTATCTTTAT AGTCCTGTCG GGTTTCGCCA CCTCTGACTT GAGCGTCGAT TTTTGTGATG
     6901 CTCGTCAGGG GGGCGGAGCC TATGGAAAAA CGCCAGCAAC GCGGCCTTTT TACGGTTCCT
     6961 GGTCTTTTGC TGGCCTTTTG CTCACATGTT CTTTCCTGCG TTATCCCCTG ATTCTGTGGA
     7021 TAACCGTATT ACCGCCTTTG AGTGAGCTGA TACCAGCGG
//
