# Supplementary material for: High-efficiency targeted integration of extrachromosomal arrays in C. elegans using PhiC31 integrase
Source: bioRxiv. 2025 Nov 12:2025.11.11.687718. Preprint. [Version 1] doi: 10.1101/2025.11.11.687718 (PMC12642426; doi:10.1101/2025.11.11.687718)
Supplement: Supplement 2 [file media-2.zip › SuppFile2_PlasmidSequences/pmr806-pmr791-hygr.gb]

LOCUS       pMR806_(pMR791_HygR)    4708 bp ds-DNA     circular     25-FEB-2025
DEFINITION  .
COMMENT     Imported using the Genbank importer. File name: pMLS257.ape
            ApEinfo:methylated:1
FEATURES             Location/Qualifiers
     misc_binding    65..87
                     /label="LacO"
                     /ApEinfo_revcolor="#84b0dc"
                     /ApEinfo_fwdcolor="#84b0dc"
                     /note="ApEinfo_revcolor: #6495ed ApEinfo_graphicformat: arrow_data {{0 1 2 0 0 -1} {} 0}width 5 offset 0"
     primer_bind     93..113
                     /label="M13-rev"
                     /ApEinfo_revcolor="#85dae9"
                     /ApEinfo_fwdcolor="#85dae9"
                     /note="ApEinfo_revcolor: green ApEinfo_graphicformat: arrow_data {{0 1 2 0 0 -1} {} 0}width 5 offset 0"
     primer_bind     131..150
                     /label="T3"
                     /ApEinfo_revcolor="#85dae9"
                     /ApEinfo_fwdcolor="#85dae9"
                     /note="ApEinfo_revcolor: green ApEinfo_graphicformat: arrow_data {{0 1 2 0 0 -1} {} 0}width 5 offset 0"
     gene            complement(166..192)
                     /label="rbg-3"
                     /ApEinfo_revcolor="#85dae9"
                     /ApEinfo_fwdcolor="#85dae9"
     promoter        166..759
                     /label="Prps-0"
                     /ApEinfo_revcolor="#f58a5e"
                     /ApEinfo_fwdcolor="#f58a5e"
     CDS             765..1790
                     /label="hygromycinR"
                     /ApEinfo_revcolor="#ff0000"
                     /ApEinfo_fwdcolor="#ff0000"
     3'UTR           1791..1902
                     /label="rps-27 3' UTR"
                     /ApEinfo_revcolor="#85dae9"
                     /ApEinfo_fwdcolor="#85dae9"
     misc_feature    1934..1936
                     /label="GG overlap site"
                     /ApEinfo_revcolor="#85dae9"
                     /ApEinfo_fwdcolor="#85dae9"
                     /note="ApEinfo_revcolor: cyan ApEinfo_graphicformat: arrow_data {{0 1 2 0 0 -1} {} 0}width 5 offset 0"
     misc_feature    1937..1974
                     /label="PhiC31 attP"
                     /ApEinfo_revcolor="#b1ff67"
                     /ApEinfo_fwdcolor="#b1ff67"
     misc_feature    1975..1977
                     /label="GG overlap site"
                     /ApEinfo_revcolor="#85dae9"
                     /ApEinfo_fwdcolor="#85dae9"
                     /note="label: GG overlap site(1) ApEinfo_revcolor: cyan ApEinfo_graphicformat: arrow_data {{0 1 2 0 0 -1} {} 0}width 5 offset 0"
     primer_bind     complement(2030..2050)
                     /label="T7"
                     /ApEinfo_revcolor="#85dae9"
                     /ApEinfo_fwdcolor="#85dae9"
                     /note="ApEinfo_revcolor: green ApEinfo_graphicformat: arrow_data {{0 1 2 0 0 -1} {} 0}width 5 offset 0"
     primer_bind     complement(2059..2076)
                     /label="M13-fwd"
                     /ApEinfo_revcolor="#85dae9"
                     /ApEinfo_fwdcolor="#85dae9"
                     /note="ApEinfo_revcolor: green ApEinfo_graphicformat: arrow_data {{0 1 2 0 0 -1} {} 0}width 5 offset 0"
     CDS             2147..2215
                     /label="LacZ alpha"
                     /ApEinfo_revcolor="#84b0dc"
                     /ApEinfo_fwdcolor="#84b0dc"
                     /note="ApEinfo_revcolor: #6495ed ApEinfo_graphicformat: arrow_data {{0 1 2 0 0 -1} {} 0}width 5 offset 0"
     CDS             2147..2215
                     /ApEinfo_revcolor="#84b0dc"
                     /ApEinfo_fwdcolor="#84b0dc"
                     /translation="WRNSEEARTDRPSQQLRSLNGEW"
     rep_origin      2234..2540
                     /label="F1 ori"
                     /ApEinfo_revcolor="#ff9ccd"
                     /ApEinfo_fwdcolor="#ff9ccd"
                     /note="ApEinfo_fwdcolor: gray50 ApEinfo_revcolor: gray50 ApEinfo_graphicformat: arrow_data {{0 1 2 0 0 -1} {} 0}width 5 offset 0"
     CDS             3001..3660
                     /label="AmpR"
                     /ApEinfo_revcolor="#ffef86"
                     /ApEinfo_fwdcolor="#ffef86"
                     /note="ApEinfo_revcolor: yellow ApEinfo_graphicformat: arrow_data {{0 1 2 0 0 -1} {} 0}width 5 offset 0"
     CDS             3001..3660
                     /ApEinfo_revcolor="#84b0dc"
                     /ApEinfo_fwdcolor="#84b0dc"
                     /translation="MSTFKVLLCGAVLSRIDAGQEQLGRRIHYSQNDLVEYSPVTEKHLTDGMTVRELCSAAITMSDNTAANLLLTTIGGPKELTAFLHNMGDHVTRLDRWEPELNEAIPNDERDTTMPVAMATTLRKLLTGELLTLASRQQLIDWMEADKVAGPLLRSALPAGWFIADKSGAGERGSRGIIAALGPDGKPSRIVVIYTTGSQATMDERNRQIAEIGASLIKHW"
     rep_origin      3758..4440
                     /label="ColE1 origin"
                     /ApEinfo_revcolor="#9eafd2"
                     /ApEinfo_fwdcolor="#9eafd2"
                     /note="ApEinfo_fwdcolor: gray50 ApEinfo_revcolor: gray50 ApEinfo_graphicformat: arrow_data {{0 1 2 0 0 -1} {} 0}width 5 offset 0"
ORIGIN
        1 gagttagctc actcattagg caccccaggc tttacacttt atgcttccgg ctcgtatgtt
       61 gtgtggaatt gtgagcggat aacaatttca cacaggaaac agctatgacc atgattacgc
      121 caagcgcgca attaaccctc actaaaggga acaaaagctg gagctATTTG CTGATACTCC
      181 CGGTGAATTC ATGTCTTGAT GGTTGTGCGC ATTGTGGTAA TATCTGAAAA ATTTCGAAGT
      241 CAGTTTTCTG ATAAGGCAAC AACTAATAAA TTGAGAATCA ATTTACCCTT AAGGAACGAT
      301 GTTCGCTTCT GAATTTATTA ATAAATTTTT CCGTAATTCA ATTCAAAATT GTCATATTTA
      361 AGAAAAAAAC ATCAAAAATG ACAAATTCAA TATTTTAATT AATTTTTGCT TTCGTCGTAA
      421 ATCTACACAC GCGTCTCTTC CGTGCGAGAG TCCAAGCCAG CAGCCAAATT CGTTGACTGA
      481 GTATTCAACG TTTATACGTT GTCGGCAACG AGAAATAGGA AAATGCATCG GGAAATGTTC
      541 TTTTTTCGAT TTTTTCCAAG GTTTTGACAA ATTTTACCAC GAATTTTGCT ATGTTTTCAA
      601 TTAAAAAATA TGTTATTCAA CTGTTTCTAT GAGGAAAATA AGGCTTTGCA TGTAATTTTC
      661 TTATTCAGCA TAATTTTTAA TTAATTTGAA TTTTCTGTCC TAACGTTTAT TTTGTTTTCT
      721 TGGTTATGAC TGATCTGAAA TTAATTTTTG AATTTTAAGg taatATGAAA AAGCCTGAAC
      781 TCACCGCGAC GTCTGTCGAG AAGTTTCTGA TCGAAAAGTT CGACAGCGTC TCCGACCTGA
      841 TGCAGCTCTC GGAGGGCGAA GAATCTCGTG CTTTCAGCTT CGATGTAGGA GGGCGTGGAT
      901 ATGTCCTGCG GGTAAATAGC TGCGCCGATG GTTTCTACAA AGATCGTTAT GTTTATCGGC
      961 ACTTTGCATC GGCCGCGCTC CCGATTCCGG AAGTGCTTGA CATTGGGGAA TTCAGCGAGA
     1021 GCCTGACCTA TTGCATCTCC CGCCGTGCAC AGGGTGTCAC GTTGCAAGAC CTGCCTGAAA
     1081 CCGAACTGCC CGCTGTTCTG CAGCCGGTCG CGGAGGCCAT GGATGCGATC GCTGCGGCCG
     1141 ATCTTAGCCA GACGAGCGGG TTCGGCCCAT TCGGACCGCA AGGAATCGGT CAATACACTA
     1201 CATGGCGTGA TTTCATATGC GCGATTGCTG ATCCCCATGT GTATCACTGG CAAACTGTGA
     1261 TGGACGACAC CGTCAGTGCG TCCGTCGCGC AGGCTCTCGA TGAGCTGATG CTTTGGGCCG
     1321 AGGACTGCCC CGAAGTCCGG CACCTCGTGC ACGCGGATTT CGGCTCCAAC AATGTCCTGA
     1381 CGGACAATGG CCGCATAACA GCGGTCATTG ACTGGAGCGA GGCGATGTTC GGGGATTCCC
     1441 AATACGAGGT CGCCAACATC TTCTTCTGGA GGCCGTGGTT GGCTTGTATG GAGCAGCAGA
     1501 CGCGCTACTT CGAGCGGAGG CATCCGGAGC TTGCAGGATC GCCGCGGCTC CGGGCGTATA
     1561 TGCTCCGCAT TGGTCTTGAC CAACTCTATC AGAGCTTGGT TGACGGCAAT TTCGATGATG
     1621 CAGCTTGGGC GCAGGGTCGA TGCGACGCAA TCGTCCGATC CGGAGCCGGG ACTGTCGGGC
     1681 GTACACAAAT CGCCCGCAGA AGCGCGGCCG TCTGGACCGA TGGCTGTGTA GAAGTACTCG
     1741 CCGATAGTGG AAACCGACGC CCCAGCACTC GTCCGAGGGC AAAGGAATAG GTTTCCCGTA
     1801 ATTGTTACAT AAATTGTTAT TTCAAATCCT TCCTTTTTTT GGTTGAAAGA AAAACAATGT
     1861 GATTTTAAAA AAATTTTGTG TGTTCGACTT CCATTTGACA GAggccgctc tagaagggct
     1921 gcaggaattc gatTGGcccc aactggggta acctttgagt tctctcagtt ggggGTAatc
     1981 aagcttatcg ataccgtcga cctcgagggg gggcccggta cccaattcgc cctatagtga
     2041 gtcgtattac gcgcgctcac tggccgtcgt tttacaacgt cgtgactggg aaaaccctgg
     2101 cgttacccaa cttaatcgcc ttgcagcaca tccccctttc gccagctggc gtaatagcga
     2161 agaggcccgc accgatcgcc cttcccaaca gttgcgcagc ctgaatggcg aatgggacgc
     2221 gccctgtagc ggcgcattaa gcgcggcggg tgtggtggtt acgcgcagcg tgaccgctac
     2281 acttgccagc gccctagcgc ccgctccttt cgctttcttc ccttcctttc tcgccacgtt
     2341 cgccggcttt ccccgtcaag ctctaaatcg ggggctccct ttagggttcc gatttagtgc
     2401 tttacggcac ctcgacccca aaaaacttga ttagggtgat ggttcacgta gtgggccatc
     2461 gccctgatag acggtttttc gccctttgac gttggagtcc acgttcttta atagtggact
     2521 cttgttccaa actggaacaa cactcaaccc tatctcggtc tattcttttg atttataagg
     2581 gattttgccg atttcggcct attggttaaa aaatgagctg atttaacaaa aatttaacgc
     2641 gaattttaac aaaatattaa cgcttacaat ttaggtggca cttttcgggg aaatgtgcgc
     2701 ggaaccccta tttgtttatt tttctaaata cattcaaata tgtatccgct catgagacaa
     2761 taaccctgat aaatgcttca ataatattga aaaaggaaga gtatgagtat tcaacatttc
     2821 cgtgtcgccc ttattccctt ttttgcggca ttttgccttc ctgtttttgc tcacccagaa
     2881 acgctggtga aagtaaaaga tgctgaagat cagttgggtg cacgagtggg ttacatcgaa
     2941 ctggatctca acagcggtaa gatccttgag agttttcgcc ccgaagaacg ttttccaatg
     3001 atgagcactt ttaaagttct gctatgtggc gcggtattat cccgtattga cgccgggcaa
     3061 gagcaactcg gtcgccgcat acactattct cagaatgact tggttgagta ctcaccagtc
     3121 acagaaaagc atcttacgga tggcatgaca gtaagagaat tatgcagtgc tgccataacc
     3181 atgagtgata acactgcggc caacttactt ctgacaacga tcggaggacc gaaggagcta
     3241 accgcttttt tgcacaacat gggggatcat gtaactcgcc ttgatcgttg ggaaccggag
     3301 ctgaatgaag ccataccaaa cgacgagcgt gacaccacga tgcctgtagc aatggcaaca
     3361 acgttgcgca aactattaac tggcgaacta cttactctag cttcccggca acaattaata
     3421 gactggatgg aggcggataa agttgcagga ccacttctgc gctcggccct tccggctggc
     3481 tggtttattg ctgataaatc tggagccggt gagcgtgggt ctcgcggtat cattgcagca
     3541 ctggggccag atggtaagcc ctcccgtatc gtagttatct acacgacggg gagtcaggca
     3601 actatggatg aacgaaatag acagatcgct gagataggtg cctcactgat taagcattgg
     3661 taactgtcag accaagttta ctcatatata ctttagattg atttaaaact tcatttttaa
     3721 tttaaaagga tctaggtgaa gatccttttt gataatctca tgaccaaaat cccttaacgt
     3781 gagttttcgt tccactgagc gtcagacccc gtagaaaaga tcaaaggatc ttcttgagat
     3841 cctttttttc tgcgcgtaat ctgctgcttg caaacaaaaa aaccaccgct accagcggtg
     3901 gtttgtttgc cggatcaaga gctaccaact ctttttccga aggtaactgg cttcagcaga
     3961 gcgcagatac caaatactgt ccttctagtg tagccgtagt taggccacca cttcaagaac
     4021 tctgtagcac cgcctacata cctcgctctg ctaatcctgt taccagtggc tgctgccagt
     4081 ggcgataagt cgtgtcttac cgggttggac tcaagacgat agttaccgga taaggcgcag
     4141 cggtcgggct gaacgggggg ttcgtgcaca cagcccagct tggagcgaac gacctacacc
     4201 gaactgagat acctacagcg tgagctatga gaaagcgcca cgcttcccga agggagaaag
     4261 gcggacaggt atccggtaag cggcagggtc ggaacaggag agcgcacgag ggagcttcca
     4321 gggggaaacg cctggtatct ttatagtcct gtcgggtttc gccacctctg acttgagcgt
     4381 cgatttttgt gatgctcgtc aggggggcgg agcctatgga aaaacgccag caacgcggcc
     4441 tttttacggt tcctggcctt ttgctggcct tttgctcaca tgttctttcc tgcgttatcc
     4501 cctgattctg tggataaccg tattaccgcc tttgagtgag ctgataccgc tcgccgcagc
     4561 cgaacgaccg agcgcagcga gtcagtgagc gaggaagcgg cccaatacgc aaaccgcctc
     4621 tccccgcgcg ttggccgatt cattaatgca gctggcacga caggtttccc gactggaaag
     4681 cgggcagtga gcgcaacgca attaatgt
//
