# Supplementary material for: High-efficiency targeted integration of extrachromosomal arrays in C. elegans using PhiC31 integrase
Source: bioRxiv. 2025 Nov 12:2025.11.11.687718. Preprint. [Version 1] doi: 10.1101/2025.11.11.687718 (PMC12642426; doi:10.1101/2025.11.11.687718)
Supplement: Supplement 2 [file media-2.zip › SuppFile2_PlasmidSequences/pmr805-pmr791-puror.gb]

LOCUS       pMR791_PuroR            4690 bp ds-DNA     circular     25-FEB-2025
DEFINITION  .
COMMENT     Imported using the Genbank importer. File name: pMLS257.ape
            ApEinfo:methylated:1
FEATURES             Location/Qualifiers
     misc_binding    65..87
                     /label="LacO"
                     /ApEinfo_revcolor="#84b0dc"
                     /ApEinfo_fwdcolor="#84b0dc"
                     /note="ApEinfo_revcolor: #6495ed ApEinfo_graphicformat: arrow_data {{0 1 2 0 0 -1} {} 0}width 5 offset 0"
     primer_bind     93..113
                     /label="M13-rev"
                     /ApEinfo_revcolor="#85dae9"
                     /ApEinfo_fwdcolor="#85dae9"
                     /note="ApEinfo_revcolor: green ApEinfo_graphicformat: arrow_data {{0 1 2 0 0 -1} {} 0}width 5 offset 0"
     primer_bind     131..150
                     /label="T3"
                     /ApEinfo_revcolor="#85dae9"
                     /ApEinfo_fwdcolor="#85dae9"
                     /note="ApEinfo_revcolor: green ApEinfo_graphicformat: arrow_data {{0 1 2 0 0 -1} {} 0}width 5 offset 0"
     promoter        166..769
                     /label="Prpl28"
                     /ApEinfo_revcolor="#f58a5e"
                     /ApEinfo_fwdcolor="#f58a5e"
                     /locus_tag="Prpl28"
                     /label="Prpl28"
                     /ApEinfo_graphicformat="arrow_data {{0 1 2 0 0 -1} {} 0}width 5 offset 0"
     CDS             770..1481
                     /label="PuroR"
                     /ApEinfo_revcolor="#0000ff"
                     /ApEinfo_fwdcolor="#0000ff"
                     /locus_tag="PuroR"
                     /label="PuroR"
                     /ApEinfo_graphicformat="arrow_data {{0 1 2 0 0 -1} {} 0}width 5 offset 0"
                     /translation="RP*PSTSPRCASPPATTSPGPYAPSPPRSPTTPPRATPSIRTATSSGSPSCKNSSSRASGSTSARCGSVSLNIYILTNPDYLNFQRTTAPRWRSGPRRRASKRGRCSPRSARAWPS*AVPGWPRSNRWKASWRRTGPRSPRGSWPPSASRPT*V*T*FY*LTNLI*IFSTRARVWAAPSCSPEWRRPSAPGCPPSWRPPRPATSPSTSGSASPSPPTSRCPKDRAPGA*PASPVPDE"
     intron          974..1024
                     /label="SynIntronI"
                     /ApEinfo_revcolor="#ffef86"
                     /ApEinfo_fwdcolor="#ffef86"
                     /locus_tag="SynIntronI"
                     /label="SynIntronI"
                     /ApEinfo_graphicformat="arrow_data {{0 1 2 0 0 -1} {} 0}width 5 offset 0"
     intron          1225..1275
                     /label="SynIntronII"
                     /ApEinfo_revcolor="#ffef86"
                     /ApEinfo_fwdcolor="#ffef86"
                     /locus_tag="SynIntronII"
                     /label="SynIntronII"
                     /ApEinfo_graphicformat="arrow_data {{0 1 2 0 0 -1} {} 0}width 5 offset 0"
     3'UTR           1482..1884
                     /label="3'UTR let858"
                     /ApEinfo_revcolor="#800080"
                     /ApEinfo_fwdcolor="#800080"
                     /locus_tag="3'UTR let858"
                     /label="3'UTR let858"
                     /ApEinfo_graphicformat="arrow_data {{0 1 2 0 0 -1} {} 0}width 5 offset 0"
     misc_feature    1916..1918
                     /label="GG overlap site"
                     /ApEinfo_revcolor="#85dae9"
                     /ApEinfo_fwdcolor="#85dae9"
                     /note="ApEinfo_revcolor: cyan ApEinfo_graphicformat: arrow_data {{0 1 2 0 0 -1} {} 0}width 5 offset 0"
     misc_feature    1919..1956
                     /label="PhiC31 attP"
                     /ApEinfo_revcolor="#b1ff67"
                     /ApEinfo_fwdcolor="#b1ff67"
     misc_feature    1957..1959
                     /label="GG overlap site"
                     /ApEinfo_revcolor="#85dae9"
                     /ApEinfo_fwdcolor="#85dae9"
                     /note="label: GG overlap site(1) ApEinfo_revcolor: cyan ApEinfo_graphicformat: arrow_data {{0 1 2 0 0 -1} {} 0}width 5 offset 0"
     primer_bind     complement(2012..2032)
                     /label="T7"
                     /ApEinfo_revcolor="#85dae9"
                     /ApEinfo_fwdcolor="#85dae9"
                     /note="ApEinfo_revcolor: green ApEinfo_graphicformat: arrow_data {{0 1 2 0 0 -1} {} 0}width 5 offset 0"
     primer_bind     complement(2041..2058)
                     /label="M13-fwd"
                     /ApEinfo_revcolor="#85dae9"
                     /ApEinfo_fwdcolor="#85dae9"
                     /note="ApEinfo_revcolor: green ApEinfo_graphicformat: arrow_data {{0 1 2 0 0 -1} {} 0}width 5 offset 0"
     CDS             2129..2197
                     /label="LacZ alpha"
                     /ApEinfo_revcolor="#84b0dc"
                     /ApEinfo_fwdcolor="#84b0dc"
                     /note="ApEinfo_revcolor: #6495ed ApEinfo_graphicformat: arrow_data {{0 1 2 0 0 -1} {} 0}width 5 offset 0"
     CDS             2129..2197
                     /ApEinfo_revcolor="#84b0dc"
                     /ApEinfo_fwdcolor="#84b0dc"
                     /translation="WRNSEEARTDRPSQQLRSLNGEW"
     rep_origin      2216..2522
                     /label="F1 ori"
                     /ApEinfo_revcolor="#ff9ccd"
                     /ApEinfo_fwdcolor="#ff9ccd"
                     /note="ApEinfo_fwdcolor: gray50 ApEinfo_revcolor: gray50 ApEinfo_graphicformat: arrow_data {{0 1 2 0 0 -1} {} 0}width 5 offset 0"
     CDS             2983..3642
                     /label="AmpR"
                     /ApEinfo_revcolor="#ffef86"
                     /ApEinfo_fwdcolor="#ffef86"
                     /note="ApEinfo_revcolor: yellow ApEinfo_graphicformat: arrow_data {{0 1 2 0 0 -1} {} 0}width 5 offset 0"
     CDS             2983..3642
                     /ApEinfo_revcolor="#84b0dc"
                     /ApEinfo_fwdcolor="#84b0dc"
                     /translation="MSTFKVLLCGAVLSRIDAGQEQLGRRIHYSQNDLVEYSPVTEKHLTDGMTVRELCSAAITMSDNTAANLLLTTIGGPKELTAFLHNMGDHVTRLDRWEPELNEAIPNDERDTTMPVAMATTLRKLLTGELLTLASRQQLIDWMEADKVAGPLLRSALPAGWFIADKSGAGERGSRGIIAALGPDGKPSRIVVIYTTGSQATMDERNRQIAEIGASLIKHW"
     rep_origin      3740..4422
                     /label="ColE1 origin"
                     /ApEinfo_revcolor="#9eafd2"
                     /ApEinfo_fwdcolor="#9eafd2"
                     /note="ApEinfo_fwdcolor: gray50 ApEinfo_revcolor: gray50 ApEinfo_graphicformat: arrow_data {{0 1 2 0 0 -1} {} 0}width 5 offset 0"
ORIGIN
        1 gagttagctc actcattagg caccccaggc tttacacttt atgcttccgg ctcgtatgtt
       61 gtgtggaatt gtgagcggat aacaatttca cacaggaaac agctatgacc atgattacgc
      121 caagcgcgca attaaccctc actaaaggga acaaaagctg gagctGGGAG AAAATGCGGA
      181 GAGAAGAACC CAGCATCTTA ATAAAATTAT ATAATTTTGA ATAAAATCAA ATTAAAAATA
      241 AGATTAATTG AAACACAACA ATAGAATGCA GAAAATTACT CATAAGAAAT AATTTATTTT
      301 GAAAGAAGTT GTGTCGATTT ACGATAAAAA CTACACGCAA ACGAGGCTCC GCGTTTACAC
      361 CGTTTGGCAA TGGAGCGCGC TTGCTATTAG ATTTTAGGCC AGCTCAACGA AAGTTTAATT
      421 TATTTTTCTT CTTTTTTTCC ATTTTTTTGA GTAAAATATC GAATTTTTTG TATTAATTCT
      481 GTAAATTTTA TAATTTGCAA CTATTTTGGC GTATTCTGCT TGTTTTTATC AGCGAATTTT
      541 TATGCATTTC AGTCAAAAGT TTGAGCAGGA AAAATGACAT TTAGGACTTT GTAAAATTGT
      601 ATTCTTAAAT TTGCTTGAAA ACCTACGTGT ACAATTGATT TTATTGAATT TTTCTTACGT
      661 TTCCCGTTGT ATCTTATTGT ATTTAACTTT CATCATAAAA TAATTTATTT CCAGGTAAAA
      721 TATCCGACGC TCTCGTGGAT CCCCGGGATT GGCTCAGAAA AAAAGGTACC GACCATGACC
      781 GAGTACAAGC CCACGGTGCG CCTCGCCACC CGCGACGACG TCCCCAGGGC CGTACGCACC
      841 CTCGCCGCCG CGTTCGCCGA CTACCCCGCC ACGCGCCACA CCGTCGATCC GGACCGCCAC
      901 ATCGAGCGGG TCACCGAGCT GCAAGAACTC TTCCTCACGC GCGTCGGGCT CGACATCGGC
      961 AAGGTGTGGG TCGGTAAGTT TAAACATATA TATACTAACT AACCCTGATT ATTTAAATTT
     1021 TCAGCGGACG ACGGCGCCGC GGTGGCGGTC TGGACCACGC CGGAGAGCGT CGAAGCGGGG
     1081 GCGGTGTTCG CCGAGATCGG CCCGCGCATG GCCGAGTTGA GCGGTTCCCG GCTGGCCGCG
     1141 CAGCAACAGA TGGAAGGCCT CCTGGCGCCG CACCGGCCCA AGGAGCCCGC GTGGTTCCTG
     1201 GCCACCGTCG GCGTCTCGCC CGACGTAAGT TTAAACATGA TTTTACTAAC TAACTAATCT
     1261 GATTTAAATT TTCAGCACCA GGGCAAGGGT CTGGGCAGCG CCGTCGTGCT CCCCGGAGTG
     1321 GAGGCGGCCG AGCGCGCCGG GGTGCCCGCC TTCCTGGAGA CCTCCGCGCC CCGCAACCTC
     1381 CCCTTCTACG AGCGGCTCGG CTTCACCGTC ACCGCCGACG TCGAGGTGCC CGAAGGACCG
     1441 CGCACCTGGT GCATGACCCG CAAGCCCGGT GCCTGATGAG GAGCTAGCCG GCCATACAAG
     1501 TAATCCGGAT GATCGACGCC AACGTCGTTG AATTTTCAAA TTTTAAATAC TGAATATTTG
     1561 TTTTTTTTCC TATTATTTAT TTATTCTCTT TGTGTTTTTT TTCTTGCTTT CTAAAAAATT
     1621 AATTCAATCC AAATCTAAAC ATTTTTTTTT CTCTTTCCGT CTCCCAATTC GTATTCCGCT
     1681 CCTCTCATCT GAACACAATG TGCAAGTTTA TTTATCTTCT CGCTTTCATT TCATTAGGAC
     1741 GTGGGGGGAA TTGGTGGAAG GGGGAAACAC ACAAAAGGAT GATGGAAATG AAATAAGGAC
     1801 ACACAATATG CAACAACATT CAATTCAGAA ATATGGAGGA AGGTTTAAAA GAAAACATAA
     1861 AAATATATAG AGGAGGAAGG AAAGggccgc tctagaaggg ctgcaggaat tcgatTGGcc
     1921 ccaactgggg taacctttga gttctctcag ttggggGTAa tcaagcttat cgataccgtc
     1981 gacctcgagg gggggcccgg tacccaattc gccctatagt gagtcgtatt acgcgcgctc
     2041 actggccgtc gttttacaac gtcgtgactg ggaaaaccct ggcgttaccc aacttaatcg
     2101 ccttgcagca catccccctt tcgccagctg gcgtaatagc gaagaggccc gcaccgatcg
     2161 cccttcccaa cagttgcgca gcctgaatgg cgaatgggac gcgccctgta gcggcgcatt
     2221 aagcgcggcg ggtgtggtgg ttacgcgcag cgtgaccgct acacttgcca gcgccctagc
     2281 gcccgctcct ttcgctttct tcccttcctt tctcgccacg ttcgccggct ttccccgtca
     2341 agctctaaat cgggggctcc ctttagggtt ccgatttagt gctttacggc acctcgaccc
     2401 caaaaaactt gattagggtg atggttcacg tagtgggcca tcgccctgat agacggtttt
     2461 tcgccctttg acgttggagt ccacgttctt taatagtgga ctcttgttcc aaactggaac
     2521 aacactcaac cctatctcgg tctattcttt tgatttataa gggattttgc cgatttcggc
     2581 ctattggtta aaaaatgagc tgatttaaca aaaatttaac gcgaatttta acaaaatatt
     2641 aacgcttaca atttaggtgg cacttttcgg ggaaatgtgc gcggaacccc tatttgttta
     2701 tttttctaaa tacattcaaa tatgtatccg ctcatgagac aataaccctg ataaatgctt
     2761 caataatatt gaaaaaggaa gagtatgagt attcaacatt tccgtgtcgc ccttattccc
     2821 ttttttgcgg cattttgcct tcctgttttt gctcacccag aaacgctggt gaaagtaaaa
     2881 gatgctgaag atcagttggg tgcacgagtg ggttacatcg aactggatct caacagcggt
     2941 aagatccttg agagttttcg ccccgaagaa cgttttccaa tgatgagcac ttttaaagtt
     3001 ctgctatgtg gcgcggtatt atcccgtatt gacgccgggc aagagcaact cggtcgccgc
     3061 atacactatt ctcagaatga cttggttgag tactcaccag tcacagaaaa gcatcttacg
     3121 gatggcatga cagtaagaga attatgcagt gctgccataa ccatgagtga taacactgcg
     3181 gccaacttac ttctgacaac gatcggagga ccgaaggagc taaccgcttt tttgcacaac
     3241 atgggggatc atgtaactcg ccttgatcgt tgggaaccgg agctgaatga agccatacca
     3301 aacgacgagc gtgacaccac gatgcctgta gcaatggcaa caacgttgcg caaactatta
     3361 actggcgaac tacttactct agcttcccgg caacaattaa tagactggat ggaggcggat
     3421 aaagttgcag gaccacttct gcgctcggcc cttccggctg gctggtttat tgctgataaa
     3481 tctggagccg gtgagcgtgg gtctcgcggt atcattgcag cactggggcc agatggtaag
     3541 ccctcccgta tcgtagttat ctacacgacg gggagtcagg caactatgga tgaacgaaat
     3601 agacagatcg ctgagatagg tgcctcactg attaagcatt ggtaactgtc agaccaagtt
     3661 tactcatata tactttagat tgatttaaaa cttcattttt aatttaaaag gatctaggtg
     3721 aagatccttt ttgataatct catgaccaaa atcccttaac gtgagttttc gttccactga
     3781 gcgtcagacc ccgtagaaaa gatcaaagga tcttcttgag atcctttttt tctgcgcgta
     3841 atctgctgct tgcaaacaaa aaaaccaccg ctaccagcgg tggtttgttt gccggatcaa
     3901 gagctaccaa ctctttttcc gaaggtaact ggcttcagca gagcgcagat accaaatact
     3961 gtccttctag tgtagccgta gttaggccac cacttcaaga actctgtagc accgcctaca
     4021 tacctcgctc tgctaatcct gttaccagtg gctgctgcca gtggcgataa gtcgtgtctt
     4081 accgggttgg actcaagacg atagttaccg gataaggcgc agcggtcggg ctgaacgggg
     4141 ggttcgtgca cacagcccag cttggagcga acgacctaca ccgaactgag atacctacag
     4201 cgtgagctat gagaaagcgc cacgcttccc gaagggagaa aggcggacag gtatccggta
     4261 agcggcaggg tcggaacagg agagcgcacg agggagcttc cagggggaaa cgcctggtat
     4321 ctttatagtc ctgtcgggtt tcgccacctc tgacttgagc gtcgattttt gtgatgctcg
     4381 tcaggggggc ggagcctatg gaaaaacgcc agcaacgcgg cctttttacg gttcctggcc
     4441 ttttgctggc cttttgctca catgttcttt cctgcgttat cccctgattc tgtggataac
     4501 cgtattaccg cctttgagtg agctgatacc gctcgccgca gccgaacgac cgagcgcagc
     4561 gagtcagtga gcgaggaagc ggcccaatac gcaaaccgcc tctccccgcg cgttggccga
     4621 ttcattaatg cagctggcac gacaggtttc ccgactggaa agcgggcagt gagcgcaacg
     4681 caattaatgt
//
