# Supplementary material for: High-efficiency targeted integration of extrachromosomal arrays in C. elegans using PhiC31 integrase
Source: bioRxiv. 2025 Nov 12:2025.11.11.687718. Preprint. [Version 1] doi: 10.1101/2025.11.11.687718 (PMC12642426; doi:10.1101/2025.11.11.687718)
Supplement: Supplement 2 [file media-2.zip › SuppFile2_PlasmidSequences/pmr791-attp-in-pmls257.gb]

LOCUS       pMR791_(attP_in_pMLS257 2984 bp ds-DNA     circular     29-JAN-2025
DEFINITION  .
COMMENT     Imported using the Genbank importer. File name: pMLS257.ape
            ApEinfo:methylated:1
FEATURES             Location/Qualifiers
     misc_binding    65..87
                     /label="LacO"
                     /ApEinfo_revcolor="#84b0dc"
                     /ApEinfo_fwdcolor="#84b0dc"
                     /note="ApEinfo_revcolor: #6495ed ApEinfo_graphicformat: arrow_data {{0 1 2 0 0 -1} {} 0}width 5 offset 0"
     primer_bind     93..113
                     /label="M13-rev"
                     /ApEinfo_revcolor="#85dae9"
                     /ApEinfo_fwdcolor="#85dae9"
                     /note="ApEinfo_revcolor: green ApEinfo_graphicformat: arrow_data {{0 1 2 0 0 -1} {} 0}width 5 offset 0"
     primer_bind     131..150
                     /label="T3"
                     /ApEinfo_revcolor="#85dae9"
                     /ApEinfo_fwdcolor="#85dae9"
                     /note="ApEinfo_revcolor: green ApEinfo_graphicformat: arrow_data {{0 1 2 0 0 -1} {} 0}width 5 offset 0"
     misc_feature    210..212
                     /label="GG overlap site"
                     /ApEinfo_revcolor="#85dae9"
                     /ApEinfo_fwdcolor="#85dae9"
                     /note="ApEinfo_revcolor: cyan ApEinfo_graphicformat: arrow_data {{0 1 2 0 0 -1} {} 0}width 5 offset 0"
     misc_feature    213..250
                     /label="PhiC31 attP"
                     /ApEinfo_revcolor="#b1ff67"
                     /ApEinfo_fwdcolor="#b1ff67"
     misc_feature    251..253
                     /label="GG overlap site"
                     /ApEinfo_revcolor="#85dae9"
                     /ApEinfo_fwdcolor="#85dae9"
                     /note="label: GG overlap site(1) ApEinfo_revcolor: cyan ApEinfo_graphicformat: arrow_data {{0 1 2 0 0 -1} {} 0}width 5 offset 0"
     primer_bind     complement(306..326)
                     /label="T7"
                     /ApEinfo_revcolor="#85dae9"
                     /ApEinfo_fwdcolor="#85dae9"
                     /note="ApEinfo_revcolor: green ApEinfo_graphicformat: arrow_data {{0 1 2 0 0 -1} {} 0}width 5 offset 0"
     primer_bind     complement(335..352)
                     /label="M13-fwd"
                     /ApEinfo_revcolor="#85dae9"
                     /ApEinfo_fwdcolor="#85dae9"
                     /note="ApEinfo_revcolor: green ApEinfo_graphicformat: arrow_data {{0 1 2 0 0 -1} {} 0}width 5 offset 0"
     CDS             423..491
                     /label="LacZ alpha"
                     /ApEinfo_revcolor="#84b0dc"
                     /ApEinfo_fwdcolor="#84b0dc"
                     /note="ApEinfo_revcolor: #6495ed ApEinfo_graphicformat: arrow_data {{0 1 2 0 0 -1} {} 0}width 5 offset 0"
     CDS             423..491
                     /ApEinfo_revcolor="#84b0dc"
                     /ApEinfo_fwdcolor="#84b0dc"
                     /translation="WRNSEEARTDRPSQQLRSLNGEW"
     rep_origin      510..816
                     /label="F1 ori"
                     /ApEinfo_revcolor="#ff9ccd"
                     /ApEinfo_fwdcolor="#ff9ccd"
                     /note="ApEinfo_fwdcolor: gray50 ApEinfo_revcolor: gray50 ApEinfo_graphicformat: arrow_data {{0 1 2 0 0 -1} {} 0}width 5 offset 0"
     CDS             1277..1936
                     /label="AmpR"
                     /ApEinfo_revcolor="#ffef86"
                     /ApEinfo_fwdcolor="#ffef86"
                     /note="ApEinfo_revcolor: yellow ApEinfo_graphicformat: arrow_data {{0 1 2 0 0 -1} {} 0}width 5 offset 0"
     CDS             1277..1936
                     /ApEinfo_revcolor="#84b0dc"
                     /ApEinfo_fwdcolor="#84b0dc"
                     /translation="MSTFKVLLCGAVLSRIDAGQEQLGRRIHYSQNDLVEYSPVTEKHLTDGMTVRELCSAAITMSDNTAANLLLTTIGGPKELTAFLHNMGDHVTRLDRWEPELNEAIPNDERDTTMPVAMATTLRKLLTGELLTLASRQQLIDWMEADKVAGPLLRSALPAGWFIADKSGAGERGSRGIIAALGPDGKPSRIVVIYTTGSQATMDERNRQIAEIGASLIKHW"
     rep_origin      2034..2716
                     /label="ColE1 origin"
                     /ApEinfo_revcolor="#9eafd2"
                     /ApEinfo_fwdcolor="#9eafd2"
                     /note="ApEinfo_fwdcolor: gray50 ApEinfo_revcolor: gray50 ApEinfo_graphicformat: arrow_data {{0 1 2 0 0 -1} {} 0}width 5 offset 0"
ORIGIN
        1 gagttagctc actcattagg caccccaggc tttacacttt atgcttccgg ctcgtatgtt
       61 gtgtggaatt gtgagcggat aacaatttca cacaggaaac agctatgacc atgattacgc
      121 caagcgcgca attaaccctc actaaaggga acaaaagctg gagctccacc gcggtggcgg
      181 ccgctctaga agggctgcag gaattcgatT GGccccaact ggggtaacct ttgagttctc
      241 tcagttgggg GTAatcaagc ttatcgatac cgtcgacctc gagggggggc ccggtaccca
      301 attcgcccta tagtgagtcg tattacgcgc gctcactggc cgtcgtttta caacgtcgtg
      361 actgggaaaa ccctggcgtt acccaactta atcgccttgc agcacatccc cctttcgcca
      421 gctggcgtaa tagcgaagag gcccgcaccg atcgcccttc ccaacagttg cgcagcctga
      481 atggcgaatg ggacgcgccc tgtagcggcg cattaagcgc ggcgggtgtg gtggttacgc
      541 gcagcgtgac cgctacactt gccagcgccc tagcgcccgc tcctttcgct ttcttccctt
      601 cctttctcgc cacgttcgcc ggctttcccc gtcaagctct aaatcggggg ctccctttag
      661 ggttccgatt tagtgcttta cggcacctcg accccaaaaa acttgattag ggtgatggtt
      721 cacgtagtgg gccatcgccc tgatagacgg tttttcgccc tttgacgttg gagtccacgt
      781 tctttaatag tggactcttg ttccaaactg gaacaacact caaccctatc tcggtctatt
      841 cttttgattt ataagggatt ttgccgattt cggcctattg gttaaaaaat gagctgattt
      901 aacaaaaatt taacgcgaat tttaacaaaa tattaacgct tacaatttag gtggcacttt
      961 tcggggaaat gtgcgcggaa cccctatttg tttatttttc taaatacatt caaatatgta
     1021 tccgctcatg agacaataac cctgataaat gcttcaataa tattgaaaaa ggaagagtat
     1081 gagtattcaa catttccgtg tcgcccttat tccctttttt gcggcatttt gccttcctgt
     1141 ttttgctcac ccagaaacgc tggtgaaagt aaaagatgct gaagatcagt tgggtgcacg
     1201 agtgggttac atcgaactgg atctcaacag cggtaagatc cttgagagtt ttcgccccga
     1261 agaacgtttt ccaatgatga gcacttttaa agttctgcta tgtggcgcgg tattatcccg
     1321 tattgacgcc gggcaagagc aactcggtcg ccgcatacac tattctcaga atgacttggt
     1381 tgagtactca ccagtcacag aaaagcatct tacggatggc atgacagtaa gagaattatg
     1441 cagtgctgcc ataaccatga gtgataacac tgcggccaac ttacttctga caacgatcgg
     1501 aggaccgaag gagctaaccg cttttttgca caacatgggg gatcatgtaa ctcgccttga
     1561 tcgttgggaa ccggagctga atgaagccat accaaacgac gagcgtgaca ccacgatgcc
     1621 tgtagcaatg gcaacaacgt tgcgcaaact attaactggc gaactactta ctctagcttc
     1681 ccggcaacaa ttaatagact ggatggaggc ggataaagtt gcaggaccac ttctgcgctc
     1741 ggcccttccg gctggctggt ttattgctga taaatctgga gccggtgagc gtgggtctcg
     1801 cggtatcatt gcagcactgg ggccagatgg taagccctcc cgtatcgtag ttatctacac
     1861 gacggggagt caggcaacta tggatgaacg aaatagacag atcgctgaga taggtgcctc
     1921 actgattaag cattggtaac tgtcagacca agtttactca tatatacttt agattgattt
     1981 aaaacttcat ttttaattta aaaggatcta ggtgaagatc ctttttgata atctcatgac
     2041 caaaatccct taacgtgagt tttcgttcca ctgagcgtca gaccccgtag aaaagatcaa
     2101 aggatcttct tgagatcctt tttttctgcg cgtaatctgc tgcttgcaaa caaaaaaacc
     2161 accgctacca gcggtggttt gtttgccgga tcaagagcta ccaactcttt ttccgaaggt
     2221 aactggcttc agcagagcgc agataccaaa tactgtcctt ctagtgtagc cgtagttagg
     2281 ccaccacttc aagaactctg tagcaccgcc tacatacctc gctctgctaa tcctgttacc
     2341 agtggctgct gccagtggcg ataagtcgtg tcttaccggg ttggactcaa gacgatagtt
     2401 accggataag gcgcagcggt cgggctgaac ggggggttcg tgcacacagc ccagcttgga
     2461 gcgaacgacc tacaccgaac tgagatacct acagcgtgag ctatgagaaa gcgccacgct
     2521 tcccgaaggg agaaaggcgg acaggtatcc ggtaagcggc agggtcggaa caggagagcg
     2581 cacgagggag cttccagggg gaaacgcctg gtatctttat agtcctgtcg ggtttcgcca
     2641 cctctgactt gagcgtcgat ttttgtgatg ctcgtcaggg gggcggagcc tatggaaaaa
     2701 cgccagcaac gcggcctttt tacggttcct ggccttttgc tggccttttg ctcacatgtt
     2761 ctttcctgcg ttatcccctg attctgtgga taaccgtatt accgcctttg agtgagctga
     2821 taccgctcgc cgcagccgaa cgaccgagcg cagcgagtca gtgagcgagg aagcggccca
     2881 atacgcaaac cgcctctccc cgcgcgttgg ccgattcatt aatgcagctg gcacgacagg
     2941 tttcccgact ggaaagcggg cagtgagcgc aacgcaatta atgt
//
