# Supplementary material for: High-efficiency targeted integration of extrachromosomal arrays in C. elegans using PhiC31 integrase
Source: bioRxiv. 2025 Nov 12:2025.11.11.687718. Preprint. [Version 1] doi: 10.1101/2025.11.11.687718 (PMC12642426; doi:10.1101/2025.11.11.687718)
Supplement: Supplement 3 [file media-3.xlsx]

## Sheet: exptinfo_table
injection	experiment	name	marker	marker_type	selection	selection_type	attB	phic31	attP	stuffer	notes
612	rate_test	linear	Pmlc-1::TagRFP	linear	HygR	linear	oxSi1270 I	oxSi1347 II	selection_PCR	ladder
614	cas9_array	cas9_array	Psmu-1::Cas9::SL2::TagRFP	linear	HygR	linear	oxSi1270 I	oxSi1347 II	selection_PCR	ladder
622	gaba_mkate	gaba_mkate	Punc-25::GAP-43::mKate2	linear	G418R	linear	oxSi1270 I	oxSi1347 II	selection_PCR	ladder
638	rate_test	twoplasmid	Pmlc-1::TagRFP	plasmid	HygR	plasmid	oxSi1270 I	oxSi1347 II	selection_plasmid	ladder
635	yfp_yeast	yfp_yeast1	Psnt-1::YFP-NLS	linear	HygR	linear	oxsi1338 IV	oxSi1347 II	selection_PCR	yeast_gdna	chunked 4x
635-2	yfp_yeast	yfp_yeast2	Psnt-1::YFP-NLS	linear	HygR	linear	oxsi1338 IV	oxSi1347 II	selection_PCR	yeast_gdna
639	rate_test	oneplasmid	Pmlc-1::TagRFP	plasmid	HygR	plasmid	oxSi1270 I	oxSi1347 II	attP_plasmid	ladder
640	ssODN_III	ssODN_III	Pmlc-1::TagRFP	linear	HygR	linear	none	oxSi1347 II	selection_PCR	ladder	array + ssODN for attB@III (oMR4114) + Cas9. Cloned F1 Ex(+), chunked 2x
692	ssODN_V	ssODN_V	Pmlc-1::TagRFP	linear	HygR	linear	none	oxSi1347 II	selection_PCR	ladder	array + ssODN for attB@V (oMR4280) + Cas9. Cloned F1 Ex(+), chunked 2x
693	ssODN_X	ssODN_X	Pmlc-1::TagRFP	linear	HygR	linear	none	oxSi1347 II	selection_PCR	ladder	array + ssODN for attB@X (oMR4283) + Cas9. Cloned F1 Ex(+), chunked 2x
661	unc-119	unc-119	Pmlc-1::TagRFP	linear	unc-119(+)	linear	oxSi1270 I	oxSi1347 II	selection_plasmid	ladder	didn't clone F1s
725	rate_test	linear	Pmlc-1::TagRFP	linear	HygR	linear	oxSi1270 I	oxSi1347 II	selection_PCR	ladder
734	rate_test	twoplasmid	Pmlc-1::TagRFP	plasmid	HygR	plasmid	oxSi1270 I	oxSi1347 II	selection_plasmid	ladder
735	rate_test	oneplasmid	Pmlc-1::TagRFP	plasmid	HygR	plasmid	oxSi1270 I	oxSi1347 II	attP_plasmid	ladder
740	rate_test	no_attB	Pmlc-1::TagRFP	linear	HygR	linear	none	oxSi1347 II	selection_PCR	ladder	screened by geldrops
739	rate_test	no_phiC31	Pmlc-1::TagRFP	linear	HygR	linear	oxSi1270 I	none	selection_PCR	ladder	screened by geldrops
735-2	rate_test	oneplasmid	Pmlc-1::TagRFP	plasmid	HygR	plasmid	oxSi1270 I	oxSi1347 II	attP_plasmid	ladder
734-2	rate_test	twoplasmid	Pmlc-1::TagRFP	plasmid	HygR	plasmid	oxSi1270 I	oxSi1347 II	selection_plasmid	ladder
725-2	rate_test	linear	Pmlc-1::TagRFP	linear	HygR	linear	oxSi1270 I	oxSi1347 II	selection_PCR	ladder
737	rate_test	linear	Pmlc-1::TagRFP	linear	HygR	linear	oxSi1270 I	oxSi1347 II	none	ladder

## Sheet: results_table
injection	line	n_integrated	n_cloned	notes	transmission
612	612-1	2	8
612	612-2	4	8
612	612-3	0	8
612	612-4	3	8
612	612-5	7	8
612	612-6	3	8
612	612-7	2	8
612	612-8	3	8
612	612D	2	8
612	612E	7	8
612	612F	5	8
612	612H	1	8
614	614-1	1	8	germline expression
614	614-2	1	8
614	614-3	1	8
614	614-4	2	8
614	614-5	3	8	germline expression
614	614-6	1	8	germline expression
614	614-7	1	8
614	614-8	1	7
614	614-9	2	8
614	614-10	1	8
614	614-11	2	8
614	614-12	1	8	rescued with more chunking
614	614-13	1	8	rescued with more chunking
614	614-14	1	8	rescued with more chunking
614	614-15	2	8
614	614-16	1	8
614	614-17	1	8
614	614-18	2	8
614	614D	5	8
614	614H	1	8	rescued with more chunking
614	614L	1	8	rescued with more chunking
614	614K	0	8
614	614E	3	8
614	614M	4	8
614	614J	4	8
622	622G	5	8
622	622-2	3	8
622	622E	2	8
622	622C	1	8
622	622B	1	8
622	622A	1	8
622	622F	1	8
622	622-11	2	8
622	622-7	0	8
622	622-3	0	8
622	622-3	0	8
622	622-5	0	8
622	622-10	0	8
622	622-9	0	8
622	622-8	0	8
622	622-6	0	8
622	622-1	0	8
622	622D	0	8
638	638B	5	8
638	638D	2	8
638	638A	1	8
638	638-5	0	8
638	638-4	0	8
638	638-3	0	8
638	638E	0	8
638	638-7	5	8
638	638-2	0	8
638	638-1	1	8
638	638-6	0	8
635	635E	0	8
635	635-1	4	8
635	635-4	7	8
635	635-6	0	8
635	635D	3	8
635	635-5	2	8
635	635B	6	8
635	635-2	2	8
635	635A	0	7
635-2	635.2-1	7	8
635-2	635.2-3	0	7
635-2	635.2-4	0	8
635-2	635.2-5	8	8
635-2	635.2K	8	8
635-2	635.2-2	3	8
635-2	635.2-H	0	5
639	639-1	0	8
639	639-2	8	8
639	639-3	0	8
639	639-4	7	8
639	639-5	0	8
639	639-6	1	8
639	639-7	3	8
639	639-8	0	8
639	639-9	0	8
639	639-10	0	8
639	639C	7	8
639	639G	5	8
640	640-7	4	8
640	640-2	3	8
640	640-19	7	8
640	640-5	7	8
640	640-4	8	8
640	640-8	7	8
640	640-10	8	8
640	640-9	7	8
640	640-14	5	6
640	640-11	5	8
640	640-3	3	8
640	640-18	7	8
640	640-16	8	8
640	640-15	0	8
640	640-1	0	8
640	640-12	0	8
640	640-13	0	8
640	640-17	0	8
692	692C	0	8
692	692A	0	8
692	692B	8	8
693	693G	2	8
693	693H	0	8
693	693E	7	8
693	693A	0	8
693	693J	0	8
693	693F	0	8
693	693D	0	8
693	693C	0	8
661	661A	0	8
661	661B	3	8
661	661C	2	8
661	661D	0	8
661	661E	0	8
725	725-10	1	8
725	725-7	6	8
725	725-1	3	8
725	725-6	4	8
725	725-4	3	8
725	725-13	5	8
725	725-14	6	8
725	725-5	7	8
725	725-8	0	8
725	725-2	4	8
725	725-12	5	8
725	725-9	0	8
725	725-15	6	8
725	725-17	1	8
725	725-3	8	8
725	725-16	6	8
725	725-11	3	8
734	734-7	3	8
734	734-8	0	6
734	734-15	0	8
734	734-16	5	8
734	734-6	2	8
734	734-9	7	8
734	734-10	3	8
734	734-11	0	8
734	734-14	4	8
734	734-13	0	8
734	734-2	0	8
734	734-12	0	8
734	734-4	3	8
734	743-1	6	8
734	734-5	0	8
734	734-3	0	8
735	735-21	1	8
735	735-13	0	8
735	735-20	6	8
735	735-14	8	8
735	735-5	0	8
735	735-11	8	8
735	735-19	0	8
735	735-1	0	8
735	735-2	0	8
735	735-6	4	8
735	735-12	0	8
735	735-21	1	8
735	735-3	1	8
735	735-15	0	8
735	735-10	3	8
735	735-7	0	8
735	735-18	7	8
735	735-17	7	8
735	735-16	4	8
735	735-4	5	8
735	735-8	0	8
735	735-22	2	8
735	735-9	4	7
740	740-1	0	4
740	740-2	0	4
740	740-3	0	8
740	740-4	0	7
740	740-5	0	7
740	740-6	0	8
740	740-7	0	7
740	740-8	0	8
740	740-9	0	6
740	740-10	0	5
740	740-11	0	6
740	740-12	0	8
740	740-13	0	7
740	740-14	0	8
740	740-15	0	8
740	740-16	0	6
740	740-17	0	8
740	740-18	0	8
740	740-19	0	7
740	740-20	0	8
740	740-21	0	8
740	740-22	0	7
740	740-23	0	8
740	740-24	0	8
740	740-25	0	7
740	740-26	0	8
740	740-27	0	8
740	740-28	0	8
739	739-1	0	5
739	739-2	0	5
739	739-3	0	6
739	739-5	0	4
739	739-6	0	6
739	739-7	0	6
739	739-8	0	4
739	739-9	0	5
739	739-10	0	7
739	739-11	0	8
739	739-12	0	6
739	739-13	0	7
739	739-14	0	7
739	739-15	0	5
739	739-16	0	6
739	739-17	0	7
739	739-18	0	8
739	739-19	0	5
739	739-20	0	8
739	739-21	0	8
739	739-22	0	8
739	739-23	0	8
739	739-24	0	8
739	739-25	0	6
739	739-26	0	8
739	739-27	0	8
739	739-28	0	7
739	739-29	0	8
739	739-30	0	8
739	739-31	1	8
739	739-32	0	8
739	739-33	0	8
739	739-34	0	6
739	739-35	0	6
739	739-36	3	8
735-2	735-2-1	3	8
735-2	735-2-2	3	8
735-2	735-2-3	6	8
735-2	735-2-4	0	8
735-2	735-2-5	0	8
735-2	735-2-6	2	8
735-2	735-2-7	2	8
725-2	725-2-6	7	8
725-2	725-2-5	7	7
725-2	725-2-10	0	8
725-2	725-2-11	2	8
725-2	725-2-14	6	8
725-2	725-2-9	2	7
725-2	725-2-7	5	8
725-2	725-2-3	4	8
725-2	725-2-4	2	8
725-2	725-2-2	6	8
725-2	725-2-12	6	7
725-2	725-2-1	3	6
725-2	725-2-13	2	6
725-2	725-2-8	1	4
734-2	734-2-11	8	8
734-2	734-2-8	4	8
734-2	734-2-10	0	8
734-2	734-2-5	6	8
734-2	734-2-1	4	8
734-2	734-2-2	8	8
734-2	734-2-6	0	7
734-2	734-2-3	3	8
734-2	734-2-15	0	8
734-2	734-2-7	4	7
734-2	734-2-21	0	7
734-2	734-2-19	7	7
734-2	734-2-4	3	6
734-2	734-2-17	3	6
734-2	734-3-14	1	6
734-2	734-2-9	0	5
734-2	734-2-16	5	8
734-2	734-2-18	2	7
734-2	734-2-20	1	7
734-2	734-2-12	1	8
737	737-1	0	7
737	737-2	0	6
737	737-3	0	7
737	737-4	0	8
737	737-5	0	7
737	737-6	0	8
737	737-7	0	8
737	737-8	0	8
737	737-9	0	8
737	737-10	0	7
737	737-11	0	8
737	737-12	0	8
737	737-13	0	8
737	737-14	0	8
737	737-15	0	6

## Sheet: 742_II
###injection	742
###marker	Pmlc-1::TagRFP-T PCR
###selection	G418R::attP PCR
###strain	attB/mIn1 II; phiC31/+ IV
###notes	injected hets from reconstitution cross
###total_rate	2	7	0.714286
line	homozygous_inserts	total_cloned	insertion_rate	notes
742A	5	8		no phic31 segregating
742B	0	8		phiC31(+)
742C	5	8		phiC31(+)
742D	5	8		phiC31(+)
742E	6	8		phiC31(+)
742F	2	8		phiC31(+)
742G	0	8		no phic31 segregating

## Sheet: 737_I
###injection	737
###marker	Pmlc-1::TagRFP-T PCR
###selection	HygR (pCFJ782 digest)
###strain	attB I; PhiC31 II
###notes
###total_rate	15	15	0
line	homozygous_inserts	total_cloned	insertion_rate	notes
737-1	0	7
737-2	0	6
737-3	0	7
737-4	0	8
737-5	0	7
737-6	0	8
737-7	0	8
737-8	0	8
737-9	0	8
737-10	0	7
737-11	0	8
737-12	0	8
737-13	0	8
737-14	0	8
737-15	0	6

## Sheet: 735-2_I
###injection	735_I
###marker	Pmlc-1::TagRFP (plasmid)
###selection	HygR::attP (plasmid)
###strain	attB I; phiC31 II
###notes
###total_rate	2	7	0.714286
line	homozygous_inserts	total_cloned	insertion_rate	notes
735-2-1	3	8	0.375
735-2-2	3	8	0.375
735-2-3	6	8	0.75
735-2-4	0	8	0
735-2-5	0	8	0
735-2-6	2	8	0.25
735-2-7	2	8	0.25

## Sheet: 727_I
###injection	727
###marker	Pmlc-1::TagRFP PCR
###selection	HygR::attP PCR
###strain	oxSi1411 I; oxSiPhiC31 II
###notes	725 mix, F1 arrays assayed for transmission rate
###total_rate	12	25	0.52
line	homozygous_inserts	total_cloned	insertion_rate	notes	transmission
727-28	na	na	na	screened by cyofp(-)	0.9
727-31	na	na	na	screened by cyofp(-)	0.61039
727-16	na	na	na	screened by cyofp(-)	0.347826
727-14	na	na	na	screened by cyofp(-)	0.567073
727-8	na	na	na	screened by cyofp(-)	0.761905
727-26	na	na	na	screened by cyofp(-)	0.625
727-19	na	na	na	screened by cyofp(-)	0.605042
727-20	na	na	na	screened by cyofp(-)	0.504505
727-9	na	na	na	screened by cyofp(-)	0.904762
727-10	na	na	na	screened by cyofp(-)	0.637168
727-21	na	na	na	screened by cyofp(-)	0.763889
727-22	na	na	na	screened by cyofp(-)	0.238636
727-3	0	7	0		0.4
727-1	0	7	0		0.422764
727-27	0	8	0		0.606383
727-2	0	7	0		0.545455
727-4	0	7	0		0.679245
727-5	0	7	0		0.847222
727-25	0	8	0		0.666667
727-11	0	7	0		0.456311
727-12	0	8	0		0.833333
727-18	0	7	0		0.560606
727-24	0	7	0		0.478261
727-15	3	8	0.375	cyOFP(+) integrant	0.765217
727-23	0	8	0	cyOFP(-) Ex	0.462963

## Sheet: 739_I
###injection	739
###marker	Pmlc-1::TagRFP PCR
###selection	HygR::attP PCR
###strain	attB I
###notes	same mix as 725, screened by geldrops
###total_rate	33	35	0.0571429
line	homozygous_inserts	total_cloned	insertion_rate	notes
739-1	0	5	0
739-2	0	5	0
739-3	0	6	0
739-5	0	4	0
739-6	0	6	0
739-7	0	6	0
739-8	0	4	0
739-9	0	5	0
739-10	0	7	0
739-11	0	8	0
739-12	0	6	0
739-13	0	7	0
739-14	0	7	0
739-15	0	5	0
739-16	0	6	0
739-17	0	7	0
739-18	0	8	0
739-19	0	5	0
739-20	0	8	0
739-21	0	8	0
739-22	0	8	0
739-23	0	8	0
739-24	0	8	0
739-25	0	6	0
739-26	0	8	0
739-27	0	8	0
739-28	0	7	0
739-29	0	8	0
739-30	0	8	0
739-31	1	8	0.125	not on I
739-32	0	8	0
739-33	0	8	0
739-34	0	6	0
739-35	0	6	0
739-36	3	8	0.375	not on I

## Sheet: 740_I
###injection	739
###marker	Pmlc-1::TagRFP PCR
###selection	HygR::attP PCR
###strain	phiC31 II
###notes	same mix as 725, screened by geldrops
###total_rate	28	28	0
line	homozygous_inserts	total_cloned	insertion_rate	notes
740-1	0	4	0
740-2	0	4	0
740-3	0	8	0
740-4	0	7	0
740-5	0	7	0
740-6	0	8	0
740-7	0	7	0
740-8	0	8	0
740-9	0	6	0
740-10	0	5	0
740-11	0	6	0
740-12	0	8	0
740-13	0	7	0
740-14	0	8	0
740-15	0	8	0
740-16	0	6	0
740-17	0	8	0
740-18	0	8	0
740-19	0	7	0
740-20	0	8	0
740-21	0	8	0
740-22	0	7	0
740-23	0	8	0
740-24	0	8	0
740-25	0	7	0
740-26	0	8	0
740-27	0	8	0
740-28	0	8	0

## Sheet: 725_I
###injection	725
###marker	Pmlc-1::TagRFP PCR
###selection	HygR::attP PCR
###strain	attB I; PhiC31 II
###notes
###total_rate	2	17	0.882353
line	homozygous_inserts	total_cloned	insertion_rate	notes
725-10	1	8	0.125
725-7	6	8	0.75
725-1	3	8	0.375
725-6	4	8	0.5
725-4	3	8	0.375
725-13	5	8	0.625
725-14	6	8	0.75
725-5	7	8	0.875
725-8	0	8	0
725-2	4	8	0.5
725-12	5	8	0.625
725-9	0	8	0
725-15	6	8	0.75
725-17	1	8	0.125
725-3	8	8	1
725-16	6	8	0.75
725-11	3	8	0.375

## Sheet: 725-2_I
###injection	725
###marker	Pmlc-1::TagRFP PCR
###selection	HygR::attP PCR
###strain	attB I; PhiC31 II
###notes
###total_rate	1	14	0.928571
line	homozygous_inserts	total_cloned	insertion_rate	notes
725-2-6	7	8	0.875
725-2-5	7	7	1
725-2-10	0	8	0
725-2-11	2	8	0.25
725-2-14	6	8	0.75
725-2-9	2	7	0.285714
725-2-7	5	8	0.625
725-2-3	4	8	0.5
725-2-4	2	8	0.25
725-2-2	6	8	0.75
725-2-12	6	7	0.857143
725-2-1	3	6	0.5
725-2-13	2	6	0.333333
725-2-8	1	4	0.25

[truncated: 17 more sheets: 735_I, 734_I, 734-2_I, 689_II, 685_I, 661_I, 639_I, 640_III, 693_X, 692_V, 635-2_IV, 635_IV, 638_I, 622_I, 614_I, 615_I, 612_I]
